# Supplementary material for: Assessment of the knowledge and behavior of backyard and small-scale producers in California regarding disease prevention, biosecurity practices and antibiotics use
Source: PLoS One. 2022 Nov 21;17(11):e0277897. doi: 10.1371/journal.pone.0277897 (PMC9678316; doi:10.1371/journal.pone.0277897)
Supplement: S2 Table — (XLSX) [file pone.0277897.s002.xlsx]

## Sheet: Survey_Text_04262020
ResponseId	Q1	Q2	Q2_5_TEXT	Q3	Q3_10_TEXT	Q4_1	Q4_2	Q4_3	Q4_4	Q4_5	Q4_6	Q4_7	Q4_8	Q4_9	Q4_10	Q4_11	Q4_11_TEXT	Q5	Q5_1	Q5_2_TEXT	Q6	Q6_1	Q6_1_TEXT	Q8	Q9	Q9_1	Q9_2	Q9_3	Q9_4	Q9_5	Q9_6	Q9_7	Q9_8	Q9_9	Q9_10	Q9_10_TEXT	Q10	Q11	Q11_1	Q11_1_TEXT	Q12	Q12_1	Q12_1_TEXT	Q13	Q13_1	Q13_1_TEXT
R_0jDQKu6peMtY7hT	Merced	Urban (city > 250,000 inhabitants)		Backyard producer for personal use,Hobby/Rescue		6-10 head												No			No			No	Yes	I do not use antibiotics for this	I do not use antibiotics for this	I do not use antibiotics for this	I do not use antibiotics for this	I treat multiple animals before the condition arises	I do not use antibiotics for this	I do not use antibiotics for this	I do not use antibiotics for this	If one animal is affected, I treat it and the other animals in the group	I do not use antibiotics for this			No			No			No
R_0uFpiatY2BktKyR		Town (city < 250,00 inhabitants and surrounded by a metropolitan area)		4-H or FFA member,Small-scale farmer (livestock only)							1-5 head		1-5 head					No			No			No	No	I only treat the animal that is affected	I only treat the animal that is affected	I only treat the animal that is affected	I only treat the animal that is affected	Does not apply	Does not apply	Does not apply	I only treat the animal that is affected	Does not apply	Does not apply		Yes	Yes	Regular or routine visits (ex: pregnancy checks, herd health visits, vaccinations, etc.),For certificates of veterinary inspection (ex: health certificates)		Yes	I no longer use any antibiotics in feed,I no longer use any antibiotics in water,I have had to see my veterinarian more often,I treat fewer animals with antibiotics,I have started keeping more complete records for my antibiotic use,Other (specify)	Started using essential oils as a preventive measure	Yes	I have had to see my veterinarian more often,I have started keeping more complete records for my antibiotic use,Other (specify)	Started using essential oils to treat/ preventive measures
R_0Uim0NsnJVawBzj	Sacramento	Rural		4-H or FFA member,Backyard producer for personal use,Backyard producer for sale of live animals,Breeder,Hobby/Rescue		6-10 head				11-20 head								Yes	Other (specify)	out of state	Yes	Veterinarian		No	No	I only treat the animal that is affected	Does not apply	I do not use antibiotics for this	I only treat the animal that is affected	I do not use antibiotics for this	I only treat the animal that is affected	I do not use antibiotics for this	I do not use antibiotics for this	I do not use antibiotics for this	I only treat the animal that is affected	Coccidia	Yes	Yes	Regular or routine visits (ex: pregnancy checks, herd health visits, vaccinations, etc.),Emergency calls (ex: birthing difficulty, multiple sick animals, sudden illness, etc.),Consulted over the phone or by email		Yes	I treat fewer animals with antibiotics		Yes	I treat fewer animals with antibiotics,Other (specify)	Bringing in meds from other states
R_10ZOR8297uXc6Av	fresno	Town (city < 250,00 inhabitants and surrounded by a metropolitan area)		4-H or FFA member,Backyard producer for personal use,Hobby/Rescue		6-10 head				1-5 head		1-5 head						No			No			No	No
R_11Zc8tzfLxFL0RB	Santa Clara	Town (city < 250,00 inhabitants and surrounded by a metropolitan area)		Pets,Backyard producer for personal use,Hobby/Rescue		6-10 head												No			No			No	No	I do not use antibiotics for this	I do not use antibiotics for this	If one animal is affected, I treat it and the other animals in the group	Does not apply	Does not apply	Does not apply	Does not apply	Does not apply	Does not apply	Does not apply		Yes	Yes	Other (specify)	I am a veterinarian	No			Yes	Other (specify)	I have had a harder time making recommendations to clients about antibiotic use when I felt it was indicated.
R_120bOa34wcKVDnC	Tulare County	Rural		Backyard producer for personal use,Backyard producer for sale of live animals,Backyard producer for sale of animal products (e.g., eggs, fiber, meat, etc.),Small-scale diversified farmer (vegetables and livestock)		6-10 head				11-20 head								No			No			No	No	I do not use antibiotics for this	I only treat the animal that is affected	Does not apply	I only treat the animal that is affected	Does not apply	Does not apply	Does not apply	I do not use antibiotics for this	Does not apply	Does not apply		No	No			No			No
R_1254EK71sOwm6TE		Suburban (periphery of metropolitan area and close to agricultural land or other open space)		4-H or FFA member						6-10 head	6-10 head				1-5 head			No			Yes	Veterinarian		No	No	I only treat the animal that is affected	I only treat the animal that is affected	I only treat the animal that is affected	I only treat the animal that is affected	I only treat the animal that is affected	I only treat the animal that is affected	Does not apply	I only treat the animal that is affected	If one animal is affected, I treat it and the other animals in the group			Yes	Yes	Regular or routine visits (ex: pregnancy checks, herd health visits, vaccinations, etc.),For certificates of veterinary inspection (ex: health certificates),Emergency calls (ex: birthing difficulty, multiple sick animals, sudden illness, etc.),Consulted over the phone or by email		Yes			Yes
R_12gtwaXr7rwYVu6	Los Angeles	Urban (city > 250,000 inhabitants)		4-H or FFA member,Pets,Backyard producer for personal use		11-20 head				6-10 head								Yes	Directly from feed store/retail store		Yes	Owner of farm/backyard owner (non-veterinarian)		Yes	No
R_12MtkPsB7ThKzJA	Farm	Suburban (periphery of metropolitan area and close to agricultural land or other open space)		4-H or FFA member		1-5 head	1-5 head	1-5 head	1-5 head	1-5 head	1-5 head	6-10 head	1-5 head	1-5 head	1-5 head	1-5 head		No			No
R_12Sd4TuIzGK80rW	Riverside	Suburban (periphery of metropolitan area and close to agricultural land or other open space)		4-H or FFA member,Pets,Backyard producer for personal use,Backyard producer for sale of animal products (e.g., eggs, fiber, meat, etc.),Breeder		21-50 head	1-5 head		1-5 head	6-10 head	1-5 head	1-5 head	1-5 head	1-5 head	11-20 head			Yes	Directly from my veterinarian		Yes	Veterinarian		No	No	If one animal is affected, I treat it and the other animals in the group	If one animal is affected, I treat it and the other animals in the group	I only treat the animal that is affected	I only treat the animal that is affected	I only treat the animal that is affected	If one animal is affected, I treat it and the other animals in the group	I only treat the animal that is affected	I only treat the animal that is affected	If one animal is affected, I treat it and the other animals in the group	Does not apply		Yes	Yes	Regular or routine visits (ex: pregnancy checks, herd health visits, vaccinations, etc.)		No			No
R_1C25RQOT8OZgUI6	Contra costal	Town (city < 250,00 inhabitants and surrounded by a metropolitan area)		Backyard producer for personal use		1-5 head												No			No			No	No	Does not apply	Does not apply	Does not apply	Does not apply	Does not apply	Does not apply	Does not apply	Does not apply	Does not apply	Does not apply		No	No			No			No
R_1Cx5ez66DrWiInp	Placer	Rural		4-H or FFA member,Pets,Backyard producer for personal use		6-10 head	1-5 head			6-10 head								No			No			No	No	Does not apply	I do not use antibiotics for this	I do not use antibiotics for this	I do not use antibiotics for this	I do not use antibiotics for this	I do not use antibiotics for this	I do not use antibiotics for this	I do not use antibiotics for this	I do not use antibiotics for this	Does not apply		Yes	Yes	Consulted over the phone or by email		No			No
R_1d668hzRwmyXTrE	sonoma	Rural		Small-scale diversified farmer (vegetables and livestock)		51-100 head	11-20 head		1-5 head		11-20 head					1-5 head	Llama	No			No			No	No	I only treat the animal that is affected	Does not apply	Does not apply	Does not apply	Does not apply	Does not apply	Does not apply	Does not apply	Does not apply	Does not apply		No	Yes	Consulted over the phone or by email		No			No
R_1DnF95455YGdFGJ	El Dorado	Rural		Backyard producer for personal use		6-10 head				1-5 head						1-5 head	Llama	No			No			No	No	I only treat the animal that is affected	I do not use antibiotics for this	I only treat the animal that is affected	If one animal is affected, I treat it and the other animals in the group	I do not use antibiotics for this	I only treat the animal that is affected	I do not use antibiotics for this	I only treat the animal that is affected	I only treat the animal that is affected	Does not apply		No	No			No			No
R_1FajOBuW6aqYgnD		Suburban (periphery of metropolitan area and close to agricultural land or other open space)		Pets,Backyard producer for personal use,Backyard producer for sale of animal products (e.g., eggs, fiber, meat, etc.),Hobby/Rescue		11-20 head										1-5 head	Rabbits	Yes	Directly from feed store/retail store		Yes	Owner of farm/backyard owner (non-veterinarian)		No	Yes	I only treat the animal that is affected	I do not use antibiotics for this	I do not use antibiotics for this	I do not use antibiotics for this	I do not use antibiotics for this	Does not apply	If one animal is affected, I treat it and the other animals in the group	I only treat the animal that is affected	I do not use antibiotics for this	Does not apply		No	Yes	Other (specify)	Castrations	No			No
R_1FerWESYsi0qSve	Imperial	Rural		4-H or FFA member,Pets,Backyard producer for personal use,Hobby/Rescue		11-20 head				1-5 head		1-5 head				6-10 head		Yes	Directly from my veterinarian,Mailed/delivered from a drug distributor (ex: AHI) with the order placed by a veterinarian,Directly from feed store/retail store		Yes	Owner of farm/backyard owner (non-veterinarian),Family member (non-veterinarian)		No	Yes	Does not apply	Does not apply	Does not apply	If one animal is affected, I treat it and the other animals in the group	Does not apply	Does not apply	I do not use antibiotics for this	Does not apply	Does not apply	Does not apply
R_1Fh0qeWTiC7v2nH	Alameda	Town (city < 250,00 inhabitants and surrounded by a metropolitan area)		4-H or FFA member,Pets,Breeder,Hobby/Rescue												1-5 head	Rabbits	No			No			No	No	I only treat if multiple animals are affected	I only treat the animal that is affected	I only treat the animal that is affected	I only treat the animal that is affected	I only treat the animal that is affected	I only treat the animal that is affected	Does not apply	I only treat the animal that is affected	If one animal is affected, I treat it and the other animals in the group	I do not use antibiotics for this	I deworm 2x a year because I let my rabbits run on the grass.	No	No			No			No
R_1gbfGGwg8o8kaGZ	Riverside	Suburban (periphery of metropolitan area and close to agricultural land or other open space)		4-H or FFA member,Backyard producer for sale of live animals,Breeder												1-5 head	Rabbits	No			No			No	No	I only treat the animal that is affected	Does not apply	Does not apply	I only treat the animal that is affected	Does not apply	Does not apply	I do not use antibiotics for this	I do not use antibiotics for this	I do not use antibiotics for this	Does not apply		No	No			No			No
R_1GBUbG1cAlSva6O	Sonoma	Town (city < 250,00 inhabitants and surrounded by a metropolitan area)		Pets,Backyard producer for personal use,Backyard producer for sale of animal products (e.g., eggs, fiber, meat, etc.),Hobby/Rescue		6-10 head												No			Yes	Owner of farm/backyard owner (non-veterinarian)		No	No	Does not apply	Does not apply	Does not apply	Does not apply	Does not apply	Does not apply	Does not apply	Does not apply	Does not apply	I only treat the animal that is affected	predator wounds	No	No			No			No
R_1GIYzirjxp1gbBz		Rural		Small-scale farmer (livestock only),Breeder		1-5 head	1-5 head				21-50 head				11-20 head			Yes	Directly from my veterinarian,Mailed/delivered from a drug distributor (ex: AHI) with the order placed by a veterinarian,Directly from feed store/retail store		Yes	Veterinarian		No	No	I only treat the animal that is affected	I only treat the animal that is affected	I only treat the animal that is affected	I only treat the animal that is affected	I only treat the animal that is affected	I only treat the animal that is affected	Does not apply	I only treat the animal that is affected	Does not apply			Yes	Yes	Regular or routine visits (ex: pregnancy checks, herd health visits, vaccinations, etc.),For certificates of veterinary inspection (ex: health certificates),Emergency calls (ex: birthing difficulty, multiple sick animals, sudden illness, etc.),Consulted over the phone or by email		No			No
R_1gnCOwK7qqvxRfx	Tulare	Suburban (periphery of metropolitan area and close to agricultural land or other open space)		4-H or FFA member								1-5 head						Yes	Directly from my veterinarian		Yes	Veterinarian		No	No	I only treat the animal that is affected	I do not use antibiotics for this	Does not apply	Does not apply	Does not apply	Does not apply	Does not apply	I do not use antibiotics for this	Does not apply	Does not apply		Yes	Yes	Emergency calls (ex: birthing difficulty, multiple sick animals, sudden illness, etc.),Consulted over the phone or by email,For feed VFDs and water prescriptions		No			No
R_1hRMNwRl9Dzj1nw	Tehama	Rural		4-H or FFA member,Pets,Backyard producer for personal use,Backyard producer for sale of live animals,Backyard producer for sale of animal products (e.g., eggs, fiber, meat, etc.),Hobby/Rescue		21-50 head	1-5 head		1-5 head			1-5 head						No			No			No	No	I only treat the animal that is affected	I only treat the animal that is affected	I only treat the animal that is affected	I do not use antibiotics for this	I do not use antibiotics for this	Does not apply	I do not use antibiotics for this	I do not use antibiotics for this	I do not use antibiotics for this	Does not apply		No	No			Yes	I no longer use any antibiotics in feed,I treat fewer animals with antibiotics		Yes	I no longer use any antibiotics,I treat fewer animals with antibiotics
R_1hRRCJq2Rtecskt	Los Angeles	Town (city < 250,00 inhabitants and surrounded by a metropolitan area)		4-H or FFA member,Pets,Backyard producer for personal use,Backyard producer for sale of live animals,Breeder,Hobby/Rescue		11-20 head		21-50 head		1-5 head	1-5 head	1-5 head				21-50 head	Rabbits	Yes
R_1i8372Ha41Dg56F	San Benito	Rural		4-H or FFA member,Pets,Backyard producer for personal use,Backyard producer for sale of live animals,Breeder,Hobby/Rescue		11-20 head									1-5 head	21-50 head	Rabbits	Yes	Directly from my veterinarian,Online/internet		Yes	Veterinarian		No	No	I only treat the animal that is affected	I do not use antibiotics for this	I do not use antibiotics for this	I only treat the animal that is affected	I do not use antibiotics for this	I only treat the animal that is affected	I do not use antibiotics for this	I do not use antibiotics for this	I do not use antibiotics for this	Does not apply		Yes	Yes	Regular or routine visits (ex: pregnancy checks, herd health visits, vaccinations, etc.),Emergency calls (ex: birthing difficulty, multiple sick animals, sudden illness, etc.),Other (specify)	Euthanasia	No			Yes	I have had to see my veterinarian more often,I treat fewer animals with antibiotics,Other (specify)	Cull more because the cost of a vet visit is prohibative for rabbits and most small animal vets don't really know much about rabbits to diagnose better than I can myself.
R_1ialpk7BUvWutIh		Rural		Small-scale diversified farmer (vegetables and livestock)		>100 head												No			No			No	No	Does not apply	Does not apply	Does not apply	Does not apply	Does not apply	Does not apply	Does not apply	Does not apply	Does not apply	Does not apply		No	No			No			No
R_1Id61nwJLzy82ia	Riverside	Rural		Backyard producer for personal use,Small-scale farmer (livestock only),Hobby/Rescue		1-5 head				6-10 head	6-10 head							Yes	Directly from feed store/retail store		Yes	Owner of farm/backyard owner (non-veterinarian)		Yes	No	Does not apply	Does not apply	I only treat the animal that is affected	I only treat the animal that is affected	Does not apply	Does not apply	I only treat the animal that is affected	Does not apply	Does not apply	Does not apply		No	No				I treat fewer animals with antibiotics
R_1ig2u1ZIAq3R6D2	Shasta	Rural		4-H or FFA member,Pets,Backyard producer for personal use,Hobby/Rescue		11-20 head												No			No			No	No	I only treat the animal that is affected	I do not use antibiotics for this	I do not use antibiotics for this	I only treat the animal that is affected	I do not use antibiotics for this	Does not apply	I do not use antibiotics for this	I do not use antibiotics for this	I do not use antibiotics for this	Does not apply		Yes	Yes	Regular or routine visits (ex: pregnancy checks, herd health visits, vaccinations, etc.)		No			No
R_1IH54V8eRJisQSR	Sonoma	Rural		Backyard producer for sale of animal products (e.g., eggs, fiber, meat, etc.)		21-50 head				1-5 head	11-20 head		1-5 head					No			No			No	No	I only treat the animal that is affected	I do not use antibiotics for this	I do not use antibiotics for this	I only treat the animal that is affected	I do not use antibiotics for this	I only treat the animal that is affected	I do not use antibiotics for this	I do not use antibiotics for this	I do not use antibiotics for this	I do not use antibiotics for this		No	Yes	Consulted over the phone or by email		No			No
R_1IiKRqdhcnObVEC		Urban (city > 250,000 inhabitants)		Pets,Backyard producer for personal use,Backyard producer for sale of live animals			1-5 head			1-5 head								No			No			No	No	Does not apply	Does not apply	Does not apply	Does not apply	Does not apply	Does not apply	Does not apply	Does not apply	Does not apply	Does not apply		Yes	Yes	Regular or routine visits (ex: pregnancy checks, herd health visits, vaccinations, etc.),For certificates of veterinary inspection (ex: health certificates),Consulted over the phone or by email,Other (specify)	Castrations	No			Yes	I no longer use any antibiotics,I have had to see my veterinarian more often
R_1IML44a8V5gZcEU	Contra costa county	Rural		Small-scale farmer (livestock only),Hobby/Rescue						1-5 head		1-5 head	6-10 head		11-20 head	11-20 head		Yes	Directly from my veterinarian		Yes	Owner of farm/backyard owner (non-veterinarian)		No	Yes
R_1jO1ifhju63AXi6	Contra Costa	Rural		Backyard producer for personal use,Backyard producer for sale of live animals,Backyard producer for sale of animal products (e.g., eggs, fiber, meat, etc.),Small-scale farmer (livestock only),Other (specify)		6-10 head			1-5 head	1-5 head	21-50 head				1-5 head			No			Yes	Owner of farm/backyard owner (non-veterinarian)		No	No	I only treat the animal that is affected	I do not use antibiotics for this	I do not use antibiotics for this	I only treat the animal that is affected	I do not use antibiotics for this	I only treat the animal that is affected	I do not use antibiotics for this	I do not use antibiotics for this	I do not use antibiotics for this			Yes	Yes	Regular or routine visits (ex: pregnancy checks, herd health visits, vaccinations, etc.),Emergency calls (ex: birthing difficulty, multiple sick animals, sudden illness, etc.)		No			Yes	I have had to see my veterinarian more often,I treat fewer animals with antibiotics,Other (specify)	I ordered a lot of antibiotics right before the law went into effect
R_1JW2rvBO5SjcqGt	Sonoma	Rural		Pets,Backyard producer for personal use,Small-scale diversified farmer (vegetables and livestock)		11-20 head	11-20 head		1-5 head									No			No			No	No	Does not apply	Does not apply	Does not apply	Does not apply	Does not apply	Does not apply	I do not use antibiotics for this	I do not use antibiotics for this	I do not use antibiotics for this	I do not use antibiotics for this		No	No			No			No
R_1K7FHTsZv0UcsAC	Los Angeles	Urban (city > 250,000 inhabitants)		4-H or FFA member,Backyard producer for personal use,Small-scale diversified farmer (vegetables and livestock),Breeder		11-20 head				6-10 head								Yes	Online/internet		Yes
R_1kXosHwn41yFzZ3	Sonoma	Suburban (periphery of metropolitan area and close to agricultural land or other open space)		Pets,Backyard producer for personal use		6-10 head												No			No			No	No	I do not use antibiotics for this	I do not use antibiotics for this	I do not use antibiotics for this	I do not use antibiotics for this	I do not use antibiotics for this	Does not apply	I do not use antibiotics for this	I do not use antibiotics for this	I do not use antibiotics for this	Does not apply		No	No			No			Yes	I no longer use any antibiotics
R_1l3mPH2oiiXzgup	Alameda	Urban (city > 250,000 inhabitants)		Pets,Backyard producer for personal use,Hobby/Rescue		11-20 head												No			No			No	No	Does not apply	Does not apply	I do not use antibiotics for this	Does not apply	Does not apply	Does not apply	Does not apply	Does not apply	Does not apply	Does not apply		Yes	Yes	Other (specify)	Injured chicken	No			No
R_1LoLJzUYGjZaiPG	Nevada			4-H or FFA member,Pets,Hobby/Rescue		11-20 head				11-20 head	1-5 head				1-5 head			No			No			No	No	I only treat the animal that is affected	If one animal is affected, I treat it and the other animals in the group										Yes	Yes	Regular or routine visits (ex: pregnancy checks, herd health visits, vaccinations, etc.)		Yes	I now only use antibiotics in feed that do not require a VFD		Yes	I treat fewer animals with antibiotics,I have started keeping more complete records for my antibiotic use
R_1LYlbOGQxxcVU6x		Urban (city > 250,000 inhabitants)		4-H or FFA member,Backyard producer for personal use		1-5 head					1-5 head							Yes	Other (specify)	4H leader purchased for our club.	Yes	Other (specify)	4H leader.	Yes	No	I treat multiple animals before the condition arises	If one animal is affected, I treat it and the other animals in the group	I only treat the animal that is affected	I only treat the animal that is affected	I only treat the animal that is affected	I only treat the animal that is affected	Does not apply	I only treat the animal that is affected	If one animal is affected, I treat it and the other animals in the group	Does not apply		No	No			Yes	I have had to see my veterinarian more often		Yes	I have had to see my veterinarian more often,Other (specify)	4H leader.
R_1lyPC02vGrR4jkS	Sonoma	Rural		Small-scale diversified farmer (vegetables and livestock)		21-50 head		21-50 head				1-5 head	1-5 head		1-5 head	1-5 head	Emu	No			No			No	No	I only treat the animal that is affected	I do not use antibiotics for this	I do not use antibiotics for this	I only treat the animal that is affected	I do not use antibiotics for this	Does not apply	I do not use antibiotics for this	I do not use antibiotics for this	I do not use antibiotics for this	Does not apply		No	Yes	Regular or routine visits (ex: pregnancy checks, herd health visits, vaccinations, etc.),Other (specify)		No			No
R_1mCoUuS0DU0VUJ5	Sonoma	Rural		Pets,Backyard producer for personal use		6-10 head										1-5 head	Dog	No			No			No	No
R_1mhqsKaXzLiroCb	Bloomington	Suburban (periphery of metropolitan area and close to agricultural land or other open space)		4-H or FFA member,Pets,Backyard producer for sale of animal products (e.g., eggs, fiber, meat, etc.),Small-scale farmer (livestock only),Breeder,Hobby/Rescue		1-5 head	1-5 head	1-5 head	1-5 head	1-5 head	1-5 head	1-5 head	51-100 head	1-5 head	1-5 head	1-5 head		Yes	Directly from my veterinarian,Mailed/delivered from a drug distributor (ex: AHI) with the order placed by a veterinarian,Directly from feed store/retail store,Directly from a drug distributor (ex: AHI),Online/internet		Yes	Owner of farm/backyard owner (non-veterinarian),Family member (non-veterinarian),Veterinarian		No	No	I only treat the animal that is affected	I only treat the animal that is affected	I only treat the animal that is affected	I treat multiple animals before the condition arises	I only treat the animal that is affected	I only treat the animal that is affected	I treat multiple animals before the condition arises	I only treat the animal that is affected	Does not apply	Does not apply		Yes	Yes	For certificates of veterinary inspection (ex: health certificates),Consulted over the phone or by email,Other (specify)		Yes	I have needed to treat more individual animals,Other (specify)	It?셲 made it harder on a farmer it sucks	Yes	I have needed to treat more individual animals,Other (specify)	Sucks it cost more and takes longer not all bets want to come out
R_1MLHPSKdwnaxVB4	Lake	Rural		4-H or FFA member,Pets,Backyard producer for personal use,Hobby/Rescue		6-10 head	11-20 head			6-10 head	1-5 head							No			No			No	No	I do not use antibiotics for this	I do not use antibiotics for this	I do not use antibiotics for this	I do not use antibiotics for this	I do not use antibiotics for this	I only treat the animal that is affected	I do not use antibiotics for this	I do not use antibiotics for this	I do not use antibiotics for this	I do not use antibiotics for this		Yes	No			No			No
R_1MMucSrZbyAUQpD	Alameda	Suburban (periphery of metropolitan area and close to agricultural land or other open space)		Pets,Backyard producer for personal use,Hobby/Rescue,Other (specify)		11-20 head												Yes	Directly from my veterinarian		Yes	Veterinarian		No	No	Does not apply	Does not apply	I only treat the animal that is affected	Does not apply	Does not apply	Does not apply	Does not apply	Does not apply	Does not apply	I only treat the animal that is affected	Stress from roosters	No	Yes	Other (specify)	Injured chicken	No			No
R_1nN1qWLXEkHanGh	Los Angeles	Urban (city > 250,000 inhabitants)		Backyard producer for personal use,Backyard producer for sale of animal products (e.g., eggs, fiber, meat, etc.)		11-20 head												No			No			No	No	Does not apply	Does not apply	Does not apply	Does not apply	Does not apply	Does not apply	Does not apply	I do not use antibiotics for this	I do not use antibiotics for this	Does not apply		No	No			No			No
R_1ocBr29CnFxCfaj	Sonoma	Rural		4-H or FFA member,Pets,Backyard producer for personal use,Backyard producer for sale of live animals,Backyard producer for sale of animal products (e.g., eggs, fiber, meat, etc.),Breeder		51-100 head				11-20 head								Yes	Directly from my veterinarian,Online/internet		Yes	Owner of farm/backyard owner (non-veterinarian),Veterinarian		No	Yes	I only treat the animal that is affected	I only treat the animal that is affected	I only treat the animal that is affected	I only treat the animal that is affected	I only treat the animal that is affected	Does not apply	I only treat the animal that is affected	I only treat the animal that is affected	I do not use antibiotics for this			Yes	Yes	Emergency calls (ex: birthing difficulty, multiple sick animals, sudden illness, etc.),Consulted over the phone or by email		Yes	I now only use antibiotics in feed that do not require a VFD,I have had to see my veterinarian more often,Other (specify)	Unable to purchase certain meds online that I was able.to get before	Yes	I have had to see my veterinarian more often
R_1ookcXLc0YQKWrm	Sonoma	Rural		Backyard producer for personal use		6-10 head				1-5 head	11-20 head	1-5 head						No			No			No	No	Does not apply	I only treat the animal that is affected	Does not apply	Does not apply	Does not apply	Does not apply	Does not apply	Does not apply	Does not apply	Does not apply		Yes	Yes	Consulted over the phone or by email,Other (specify)					No
R_1OYWcnWDR2LTFT0	Sonoma	Rural		Backyard producer for personal use,Backyard producer for sale of live animals,Backyard producer for sale of animal products (e.g., eggs, fiber, meat, etc.),Small-scale farmer (livestock only),Small-scale diversified farmer (vegetables and livestock)		21-50 head	21-50 head	1-5 head	6-10 head	1-5 head	11-20 head					1-5 head	Llama	No			No			No	No	Does not apply	Does not apply	Does not apply	Does not apply	Does not apply	Does not apply	Does not apply	Does not apply	Does not apply	Does not apply		No	No			No			No
R_1P5UeVkkwSbijPJ	Contra Costa	Suburban (periphery of metropolitan area and close to agricultural land or other open space)		4-H or FFA member,Pets,Backyard producer for personal use,Hobby/Rescue		1-5 head				1-5 head					1-5 head			Yes	Directly from feed store/retail store					No	Yes		I only treat the animal that is affected						I only treat the animal that is affected	I only treat the animal that is affected	If one animal is affected, I treat it and the other animals in the group	worming	Yes	Yes	Regular or routine visits (ex: pregnancy checks, herd health visits, vaccinations, etc.),Emergency calls (ex: birthing difficulty, multiple sick animals, sudden illness, etc.),Consulted over the phone or by email,Other (specify)		No			No
R_1pJA0Jk2mcXYIus	Santa Clara County	Town (city < 250,00 inhabitants and surrounded by a metropolitan area)		Pets,Backyard producer for personal use,Hobby/Rescue		1-5 head												No			No			No	No	Does not apply	Does not apply	Does not apply	Does not apply	I only treat the animal that is affected	Does not apply	Does not apply	Does not apply	Does not apply	Does not apply		No	Yes	Emergency calls (ex: birthing difficulty, multiple sick animals, sudden illness, etc.),Other (specify)		No			No
R_1QxNWbIdtCGdalQ	San Bernardino	Rural		Backyard producer for personal use,Backyard producer for sale of live animals,Backyard producer for sale of animal products (e.g., eggs, fiber, meat, etc.),Breeder		1-5 head					6-10 head	1-5 head			1-5 head			No			No			No	No	I only treat the animal that is affected	I only treat the animal that is affected	I only treat the animal that is affected	I only treat the animal that is affected	I do not use antibiotics for this	I only treat the animal that is affected	Does not apply	I do not use antibiotics for this	I do not use antibiotics for this			Yes	No			Yes
R_1rCuxc0d55pVnfv	Placer	Suburban (periphery of metropolitan area and close to agricultural land or other open space)		4-H or FFA member,Pets,Hobby/Rescue		1-5 head				1-5 head								Yes	Directly from feed store/retail store		Yes	Owner of farm/backyard owner (non-veterinarian)		Yes	Yes	If one animal is affected, I treat it and the other animals in the group	If one animal is affected, I treat it and the other animals in the group	I only treat the animal that is affected	I only treat the animal that is affected	I do not use antibiotics for this	I only treat the animal that is affected	If one animal is affected, I treat it and the other animals in the group	I only treat the animal that is affected	If one animal is affected, I treat it and the other animals in the group			Yes	Yes	Regular or routine visits (ex: pregnancy checks, herd health visits, vaccinations, etc.),For certificates of veterinary inspection (ex: health certificates),Emergency calls (ex: birthing difficulty, multiple sick animals, sudden illness, etc.),Consulted over the phone or by email,For feed VFDs and water prescriptions		Yes	I have had to see my veterinarian more often		Yes	I have had to see my veterinarian more often
R_1rJpqOUibAEyLxj	LA County	Suburban (periphery of metropolitan area and close to agricultural land or other open space)		4-H or FFA member,Backyard producer for personal use,Small-scale diversified farmer (vegetables and livestock),Breeder,Hobby/Rescue		11-20 head				1-5 head								Yes	Directly from my veterinarian,Directly from feed store/retail store		Yes			No	No		I only treat the animal that is affected	I only treat the animal that is affected	I do not use antibiotics for this	I only treat the animal that is affected	I only treat the animal that is affected	I do not use antibiotics for this	I do not use antibiotics for this	I do not use antibiotics for this			Yes	Yes	Consulted over the phone or by email		No			Yes	I have had to see my veterinarian more often
R_1rrmXjkeTau99dY	N/A	Urban (city > 250,000 inhabitants)		Backyard producer for personal use,Small-scale diversified farmer (vegetables and livestock),Hobby/Rescue														No			No			No	No	Does not apply	Does not apply	Does not apply	Does not apply	Does not apply	Does not apply	Does not apply	Does not apply	Does not apply	Does not apply		No	No
R_20NlFkr9Ww1JiQe		Suburban (periphery of metropolitan area and close to agricultural land or other open space)		Pets,Hobby/Rescue		1-5 head				6-10 head								Yes	Directly from my veterinarian,Directly from feed store/retail store		Yes	Veterinarian		No	No	If one animal is affected, I treat it and the other animals in the group	If one animal is affected, I treat it and the other animals in the group	Does not apply	I only treat the animal that is affected	Does not apply	I only treat the animal that is affected	Does not apply	Does not apply	I only treat the animal that is affected	Does not apply		Yes	Yes	Regular or routine visits (ex: pregnancy checks, herd health visits, vaccinations, etc.),Emergency calls (ex: birthing difficulty, multiple sick animals, sudden illness, etc.)		No
R_20YyH1bJjVmHInE	Tehama	Rural		Small-scale farmer (livestock only)		6-10 head			1-5 head	1-5 head	51-100 head					6-10 head	Llama	Yes	Directly from feed store/retail store,Online/internet		Yes	Owner of farm/backyard owner (non-veterinarian),Veterinarian		No	Yes	I only treat the animal that is affected	I only treat the animal that is affected	I only treat the animal that is affected	I only treat the animal that is affected	I only treat the animal that is affected	I only treat the animal that is affected	If one animal is affected, I treat it and the other animals in the group	If one animal is affected, I treat it and the other animals in the group	I only treat the animal that is affected	Does not apply		No	Yes	Consulted over the phone or by email		Yes	I have needed to treat more individual animals,I treat fewer animals with antibiotics		Yes	I no longer use any antibiotics
R_21buPfUcWa2TWWY	Kern	Rural		Small-scale diversified farmer (vegetables and livestock),Breeder,Hobby/Rescue		21-50 head	21-50 head	11-20 head	11-20 head	21-50 head	1-5 head		1-5 head		1-5 head			Yes	Directly from my veterinarian,Online/internet		Yes	Veterinarian		No	No	If one animal is affected, I treat it and the other animals in the group	I only treat the animal that is affected	I only treat the animal that is affected	I only treat the animal that is affected	Does not apply	I only treat the animal that is affected	I only treat the animal that is affected	I only treat the animal that is affected	I only treat the animal that is affected			No	Yes	Emergency calls (ex: birthing difficulty, multiple sick animals, sudden illness, etc.),Consulted over the phone or by email		No			No
R_21gi2zYF0TSoNfO	Kern	Rural		Backyard producer for sale of live animals,Small-scale farmer (livestock only),Breeder		1-5 head	1-5 head			51-100 head								Yes	Directly from my veterinarian		Yes	Veterinarian		No	No	I only treat the animal that is affected	If one animal is affected, I treat it and the other animals in the group	I only treat the animal that is affected	I only treat the animal that is affected	I only treat the animal that is affected	I only treat the animal that is affected	Does not apply	I only treat the animal that is affected	Does not apply	Does not apply		Yes	Yes	Regular or routine visits (ex: pregnancy checks, herd health visits, vaccinations, etc.),Emergency calls (ex: birthing difficulty, multiple sick animals, sudden illness, etc.),Other (specify)	I am a veterinarian	No			No
R_21HBtUJAGqwmsV2	El Dorado	Rural		4-H or FFA member,Backyard producer for personal use,Small-scale farmer (livestock only)						1-5 head			1-5 head		1-5 head			Yes	Directly from my veterinarian		Yes	Veterinarian		No	No	I only treat the animal that is affected	I do not use antibiotics for this	I only treat the animal that is affected	I only treat the animal that is affected	Does not apply	Does not apply	Does not apply	I do not use antibiotics for this	I do not use antibiotics for this	Does not apply		Yes	Yes	Regular or routine visits (ex: pregnancy checks, herd health visits, vaccinations, etc.),For certificates of veterinary inspection (ex: health certificates),Emergency calls (ex: birthing difficulty, multiple sick animals, sudden illness, etc.)		No			No
R_21HvUisB0FiYpus		Rural		Pets,Backyard producer for personal use		6-10 head												No			No			No	No	Does not apply	Does not apply	I only treat the animal that is affected	Does not apply	Does not apply	Does not apply	Does not apply	Does not apply	I only treat the animal that is affected	Does not apply		No	No			No
R_22uns2qnqJTlCjv	Riverside	Rural		4-H or FFA member,Backyard producer for personal use,Backyard producer for sale of live animals,Backyard producer for sale of animal products (e.g., eggs, fiber, meat, etc.),Small-scale diversified farmer (vegetables and livestock)		51-100 head	21-50 head			1-5 head	1-5 head	1-5 head				11-20 head	Quail	No			No			No	No	If one animal is affected, I treat it and the other animals in the group	I do not use antibiotics for this	I do not use antibiotics for this	I do not use antibiotics for this	I do not use antibiotics for this	I only treat the animal that is affected	I do not use antibiotics for this	I do not use antibiotics for this	I do not use antibiotics for this			No	Yes	Regular or routine visits (ex: pregnancy checks, herd health visits, vaccinations, etc.)		Yes	I no longer use any antibiotics in feed,I no longer use any antibiotics in water,I treat fewer animals with antibiotics		Yes	I no longer use any antibiotics
R_246MCOrgrWasSO7	Lake	Rural		Backyard producer for personal use,Backyard producer for sale of animal products (e.g., eggs, fiber, meat, etc.)		6-10 head												No			No			No	No	Does not apply	Does not apply	Does not apply	Does not apply	Does not apply	Does not apply	Does not apply	Does not apply	Does not apply	Does not apply		No	No
R_24D832oxWaEM2L0	Merced	Rural		4-H or FFA member,Backyard producer for sale of animal products (e.g., eggs, fiber, meat, etc.),Breeder,Other (specify)		6-10 head										21-50 head	Alpaca, Llama	No			No			No	No	Does not apply	Does not apply	I only treat the animal that is affected	I only treat the animal that is affected	Does not apply	Does not apply	Does not apply	I do not use antibiotics for this	Does not apply	Does not apply		Yes	Yes	Regular or routine visits (ex: pregnancy checks, herd health visits, vaccinations, etc.),Emergency calls (ex: birthing difficulty, multiple sick animals, sudden illness, etc.)		No			No
R_24eXh4s2hw5YhIQ	Sacramento	Town (city < 250,00 inhabitants and surrounded by a metropolitan area)		Backyard producer for personal use		6-10 head												No			No			Yes	No	I only treat the animal that is affected	If one animal is affected, I treat it and the other animals in the group	I do not use antibiotics for this	Does not apply	I do not use antibiotics for this	Does not apply	I do not use antibiotics for this	If one animal is affected, I treat it and the other animals in the group	I do not use antibiotics for this			No	No			No			No
R_24GIr6U3IYmgV5s	Napa	Suburban (periphery of metropolitan area and close to agricultural land or other open space)		4-H or FFA member,Pets,Backyard producer for personal use		1-5 head	1-5 head									1-5 head		No			No			No	No	Does not apply	Does not apply	Does not apply	Does not apply	I do not use antibiotics for this	Does not apply	Does not apply	I do not use antibiotics for this	I do not use antibiotics for this	Does not apply		No	No			No			No
R_279xEEMVHAs1og7	Contra Costa	Rural		4-H or FFA member,Backyard producer for personal use		11-20 head			1-5 head	1-5 head	11-20 head				1-5 head			Yes	Other (specify)	Not sure	No			No	No	I only treat the animal that is affected	Does not apply	I only treat the animal that is affected	I only treat the animal that is affected	Does not apply	Does not apply	Does not apply	Does not apply	Does not apply	Does not apply		Yes	Yes	Emergency calls (ex: birthing difficulty, multiple sick animals, sudden illness, etc.)		No			Yes	Other (specify)	I ordered a whole load of antibiotics before the law change
R_27I6uKvZkqIpd48		Rural		4-H or FFA member,Backyard producer for personal use,Backyard producer for sale of live animals		11-20 head				21-50 head					1-5 head			Yes	Directly from my veterinarian		Yes	Veterinarian		No	No	I only treat the animal that is affected	I do not use antibiotics for this	I do not use antibiotics for this	I do not use antibiotics for this	I do not use antibiotics for this	I only treat the animal that is affected	I do not use antibiotics for this	I do not use antibiotics for this	I do not use antibiotics for this		NA	No	Yes	Regular or routine visits (ex: pregnancy checks, herd health visits, vaccinations, etc.),Emergency calls (ex: birthing difficulty, multiple sick animals, sudden illness, etc.),Consulted over the phone or by email		No			No
R_27jSMP1KB4YJfjA	Santa Clara County	Urban (city > 250,000 inhabitants)		Pets		1-5 head												Yes	Directly from my veterinarian		Yes	Veterinarian		No	No	Does not apply	Does not apply	Does not apply	Does not apply	Does not apply	Does not apply	Does not apply	Does not apply	Does not apply	I only treat the animal that is affected	skin wound	Yes	Yes	Emergency calls (ex: birthing difficulty, multiple sick animals, sudden illness, etc.)		No			No
R_28BagIDLqUMwSdI	Sonoma	Rural		Backyard producer for personal use		6-10 head	1-5 head	1-5 head		1-5 head						1-5 head	Rabbits	No			No			No	No	I do not use antibiotics for this	I do not use antibiotics for this	I do not use antibiotics for this	I do not use antibiotics for this	I do not use antibiotics for this	I only treat the animal that is affected	I do not use antibiotics for this	I do not use antibiotics for this	I do not use antibiotics for this	I do not use antibiotics for this		No	No			No			No
R_28CVQaHxtXODIqk	Madera	Rural		Small-scale farmer (livestock only)									21-50 head					Yes	Directly from my veterinarian		No	Owner of farm/backyard owner (non-veterinarian),Veterinarian		No	No	I only treat the animal that is affected	I only treat the animal that is affected	I only treat the animal that is affected	I only treat the animal that is affected	I do not use antibiotics for this	I only treat the animal that is affected	Does not apply	Does not apply	Does not apply			Yes	Yes	Regular or routine visits (ex: pregnancy checks, herd health visits, vaccinations, etc.),Consulted over the phone or by email		No			Yes	I have had to see my veterinarian more often,I have started keeping more complete records for my antibiotic use
R_28NEdcTSkONrhy5	Placer	Suburban (periphery of metropolitan area and close to agricultural land or other open space)		Pets,Backyard producer for personal use,Hobby/Rescue		11-20 head												No			No			No	No	I only treat the animal that is affected	Does not apply	I do not use antibiotics for this	I only treat the animal that is affected	Does not apply	Does not apply	Does not apply	Does not apply	I do not use antibiotics for this	Does not apply		No	Yes	Consulted over the phone or by email		Yes	I have had to see my veterinarian more often,I treat fewer animals with antibiotics		Yes	I have had to see my veterinarian more often,I treat fewer animals with antibiotics
R_28V3yH0oaAliqSI		Town (city < 250,00 inhabitants and surrounded by a metropolitan area)		Backyard producer for personal use,Small-scale diversified farmer (vegetables and livestock)		6-10 head		1-5 head		1-5 head								No			No			No	No	I only treat the animal that is affected	I do not use antibiotics for this	I only treat the animal that is affected	I only treat if multiple animals are affected	I do not use antibiotics for this	I do not use antibiotics for this	I do not use antibiotics for this	I do not use antibiotics for this	I do not use antibiotics for this	Does not apply		No	No			No			Yes	I no longer use any antibiotics
R_2979lNPtzXjM4bX	Imperial	Rural		4-H or FFA member,Pets,Backyard producer for personal use,Hobby/Rescue		21-50 head					1-5 head							No			No			No	No	Does not apply	I only treat the animal that is affected	I only treat the animal that is affected	I only treat the animal that is affected	Does not apply	Does not apply	Does not apply	I only treat the animal that is affected	I only treat the animal that is affected	Does not apply		Yes	Yes	For certificates of veterinary inspection (ex: health certificates),Emergency calls (ex: birthing difficulty, multiple sick animals, sudden illness, etc.)
R_297ftRiKxtuRyKC		Town (city < 250,00 inhabitants and surrounded by a metropolitan area)		4-H or FFA member		1-5 head					1-5 head	1-5 head						Yes	Directly from my veterinarian		Yes	Family member (non-veterinarian),Veterinarian		Yes	Yes	I only treat the animal that is affected												Yes	Emergency calls (ex: birthing difficulty, multiple sick animals, sudden illness, etc.),Consulted over the phone or by email			I treat fewer animals with antibiotics,I have started keeping more complete records for my antibiotic use
R_29hTtzGi7FPymGk	Ventura	Urban (city > 250,000 inhabitants)		4-H or FFA member,Hobby/Rescue		6-10 head		6-10 head			1-5 head				1-5 head			No			Yes	Veterinarian		No	No	I only treat the animal that is affected	I only treat the animal that is affected	I only treat the animal that is affected	I only treat the animal that is affected	Does not apply	I only treat the animal that is affected	If one animal is affected, I treat it and the other animals in the group	I only treat the animal that is affected	I do not use antibiotics for this		Na	Yes	Yes	Regular or routine visits (ex: pregnancy checks, herd health visits, vaccinations, etc.),Emergency calls (ex: birthing difficulty, multiple sick animals, sudden illness, etc.),Consulted over the phone or by email		No			No
R_29jqLprF7yNv7Fl		Suburban (periphery of metropolitan area and close to agricultural land or other open space)		4-H or FFA member,Backyard producer for personal use,Hobby/Rescue		1-5 head												No			No			No	No	I only treat the animal that is affected	I only treat the animal that is affected	I do not use antibiotics for this	I do not use antibiotics for this	I do not use antibiotics for this	I only treat the animal that is affected	I do not use antibiotics for this	I do not use antibiotics for this	I do not use antibiotics for this	Does not apply		Yes	Yes	Regular or routine visits (ex: pregnancy checks, herd health visits, vaccinations, etc.),Emergency calls (ex: birthing difficulty, multiple sick animals, sudden illness, etc.)
R_2A1fyRNXoBoNJ1e	Sonoma	Rural		Backyard producer for sale of live animals, Backyard producer for sale of animal products (e.g., eggs, fiber, meat, etc.), Small-scale farmer (livestock only),Small-scale diversified farmer (vegetables and livestock),Breeder,Other (specify)								21-50 head			6-10 head			No			No			No	No	I only treat the animal that is affected	I only treat the animal that is affected	I only treat the animal that is affected	I only treat the animal that is affected	I only treat the animal that is affected	I only treat the animal that is affected	Does not apply	Does not apply	Does not apply	Does not apply		Yes	Yes	Other (specify)	Puppy with eye problem.	No			No
R_2af1ucDwMEY2GL9	Kern	Urban (city > 250,000 inhabitants)		4-H or FFA member,Pets,Backyard producer for personal use		6-10 head									1-5 head			No			No			No	No	If one animal is affected, I treat it and the other animals in the group	Does not apply	I only treat the animal that is affected	I only treat the animal that is affected	I do not use antibiotics for this	Does not apply	Does not apply	I only treat the animal that is affected	I treat multiple animals before the condition arises	Does not apply		No	No			No			No
R_2AKBJEE0vdWVAah	El Dorado	Rural		Backyard producer for personal use		6-10 head												No			No			No	No	Does not apply	Does not apply	Does not apply	Does not apply	Does not apply	Does not apply	Does not apply	Does not apply	Does not apply	Does not apply		No	No			No			No
R_2AQYK91FtWoO5JY	San Diego	Rural		Pets,Backyard producer for personal use		6-10 head												No			No			No	No	Does not apply	Does not apply	Does not apply	Does not apply	Does not apply	Does not apply	Does not apply	Does not apply	Does not apply	Does not apply		No	No			No			No
R_2at7oXOzK9c4ANQ	Sonoma	Town (city < 250,00 inhabitants and surrounded by a metropolitan area)		Pets,Backyard producer for personal use,Backyard producer for sale of live animals		11-20 head												No			No			No	No	I do not use antibiotics for this	I do not use antibiotics for this	I only treat the animal that is affected	I only treat the animal that is affected	I do not use antibiotics for this	I do not use antibiotics for this	I do not use antibiotics for this	I do not use antibiotics for this	I do not use antibiotics for this			No	No			No			No
R_2aVMXh6WWFHlWQO	Alameda	Town (city < 250,00 inhabitants and surrounded by a metropolitan area)		Pets,Backyard producer for personal use,Hobby/Rescue		1-5 head												No			No			No	No	I only treat the animal that is affected	I only treat the animal that is affected	I only treat the animal that is affected	I only treat the animal that is affected	I only treat the animal that is affected	I only treat the animal that is affected	I only treat the animal that is affected	I only treat the animal that is affected	I only treat the animal that is affected	I only treat the animal that is affected		No	No			No			No
R_2aXYlgSw27GjFYo	Shasta	Rural		4-H or FFA member,Pets,Backyard producer for personal use,Small-scale farmer (livestock only)		6-10 head					1-5 head							Yes	Directly from my veterinarian,Directly from feed store/retail store		Yes	Veterinarian		No	No	Does not apply	I do not use antibiotics for this	Does not apply	Does not apply	Does not apply	I only treat the animal that is affected	I do not use antibiotics for this	Does not apply	I do not use antibiotics for this	Does not apply		No	Yes	Consulted over the phone or by email		No			No
R_2b34tBiX2Jh5Vl1	Yolo	Rural		Backyard producer for personal use,Backyard producer for sale of live animals,Backyard producer for sale of animal products (e.g., eggs, fiber, meat, etc.),Small-scale farmer (livestock only),Breeder		1-5 head				21-50 head						21-50 head	Pigeons	Yes	Mailed/delivered from a drug distributor (ex: AHI) with the order placed by a veterinarian		Yes	Owner of farm/backyard owner (non-veterinarian),Veterinarian		No	No	I only treat the animal that is affected	If one animal is affected, I treat it and the other animals in the group	I only treat the animal that is affected	I only treat the animal that is affected	I only treat the animal that is affected	I only treat the animal that is affected	I do not use antibiotics for this	I only treat the animal that is affected	I do not use antibiotics for this	Does not apply		Yes	Yes	Regular or routine visits (ex: pregnancy checks, herd health visits, vaccinations, etc.),For certificates of veterinary inspection (ex: health certificates),Emergency calls (ex: birthing difficulty, multiple sick animals, sudden illness, etc.)		No			Yes	I have started keeping more complete records for my antibiotic use
R_2Bb2mODFxSpX3AG	Alameda	Urban (city > 250,000 inhabitants)		4-H or FFA member,Pets,Backyard producer for personal use,Backyard producer for sale of animal products (e.g., eggs, fiber, meat, etc.),Breeder		1-5 head	1-5 head	1-5 head	1-5 head	6-10 head	6-10 head	1-5 head			1-5 head	1-5 head	Alpacas	Yes	Directly from feed store/retail store,Online/internet		Yes	Owner of farm/backyard owner (non-veterinarian),Family member (non-veterinarian)		No	Yes	I only treat the animal that is affected	I only treat the animal that is affected	I only treat the animal that is affected	I only treat the animal that is affected	I only treat the animal that is affected	I only treat the animal that is affected	If one animal is affected, I treat it and the other animals in the group	I only treat the animal that is affected	I do not use antibiotics for this			Yes	Yes	Regular or routine visits (ex: pregnancy checks, herd health visits, vaccinations, etc.),For certificates of veterinary inspection (ex: health certificates),Emergency calls (ex: birthing difficulty, multiple sick animals, sudden illness, etc.)		Yes	I now only use antibiotics in feed that do not require a VFD,I have needed to treat more individual animals,I treat fewer animals with antibiotics		Yes	I have needed to treat more individual animals,I treat fewer animals with antibiotics
R_2bMYbGT8WcDkugI	Los Angeles	Urban (city > 250,000 inhabitants)		Other (specify)	School	6-10 head												No			No			No	No
R_2BxGlpQ305VtG3j	Uolo	Rural		4-H or FFA member,Pets,Backyard producer for personal use,Hobby/Rescue		6-10 head										6-10 head	Rabbits	No			No			No	No	If one animal is affected, I treat it and the other animals in the group	If one animal is affected, I treat it and the other animals in the group	If one animal is affected, I treat it and the other animals in the group	If one animal is affected, I treat it and the other animals in the group	If one animal is affected, I treat it and the other animals in the group	If one animal is affected, I treat it and the other animals in the group	If one animal is affected, I treat it and the other animals in the group	If one animal is affected, I treat it and the other animals in the group	If one animal is affected, I treat it and the other animals in the group	Does not apply		No	No			No			No
R_2c0FAACU8C5RQw9	San Luis Obispo	Rural		Pets,Backyard producer for personal use,Small-scale diversified farmer (vegetables and livestock)		6-10 head												No			No			No	No	I do not use antibiotics for this	Does not apply	I do not use antibiotics for this	I only treat the animal that is affected	Does not apply	Does not apply	I do not use antibiotics for this	I do not use antibiotics for this	I do not use antibiotics for this	Does not apply		No	No			No			No
R_2CCkfop7yhiv7ce	Sacramento	Suburban (periphery of metropolitan area and close to agricultural land or other open space)		Pets,Backyard producer for personal use		1-5 head												No			No			No	No	Does not apply	Does not apply	Does not apply	Does not apply	Does not apply	Does not apply	Does not apply	Does not apply	Does not apply	Does not apply		No	No			No			No
R_2cd9MGhGahH69C3	Modoc	Rural		Backyard producer for personal use		11-20 head							1-5 head		1-5 head			Yes	Directly from feed store/retail store		No	Owner of farm/backyard owner (non-veterinarian)		No	Yes	I only treat the animal that is affected	I only treat the animal that is affected	I only treat the animal that is affected	I only treat the animal that is affected	I only treat the animal that is affected	I only treat the animal that is affected	If one animal is affected, I treat it and the other animals in the group	I only treat the animal that is affected	I only treat the animal that is affected	I only treat the animal that is affected		No	Yes	Emergency calls (ex: birthing difficulty, multiple sick animals, sudden illness, etc.)		No			No
R_2dQhdir5ntbhh9m	Shasta	Suburban (periphery of metropolitan area and close to agricultural land or other open space)		4-H or FFA member,Pets,Backyard producer for personal use		11-20 head		1-5 head			1-5 head							No			No			No	No	Does not apply	I do not use antibiotics for this	I do not use antibiotics for this	I do not use antibiotics for this	I do not use antibiotics for this	Does not apply	I do not use antibiotics for this	I do not use antibiotics for this	I do not use antibiotics for this	Does not apply		No	Yes	Regular or routine visits (ex: pregnancy checks, herd health visits, vaccinations, etc.)		No			No
R_2DTfMzcSUvrY5Yq	Sonoma	Rural		Backyard producer for sale of live animals,Backyard producer for sale of animal products (e.g., eggs, fiber, meat, etc.),Small-scale farmer (livestock only),Breeder			>100 head		1-5 head	51-100 head			21-50 head					Yes	Directly from feed store/retail store		Yes	Owner of farm/backyard owner (non-veterinarian)		No	No	I only treat the animal that is affected	I only treat the animal that is affected	I do not use antibiotics for this	I do not use antibiotics for this	I do not use antibiotics for this	I treat multiple animals before the condition arises	I do not use antibiotics for this	I do not use antibiotics for this	I only treat the animal that is affected			No	Yes	Regular or routine visits (ex: pregnancy checks, herd health visits, vaccinations, etc.),For certificates of veterinary inspection (ex: health certificates),Consulted over the phone or by email			I have started keeping more complete records for my antibiotic use
R_2EhtsHcKxhMVF5O	Sacramento	Urban (city > 250,000 inhabitants)		Backyard producer for personal use		1-5 head												No			No			No	No	Does not apply	Does not apply	I do not use antibiotics for this	Does not apply	I do not use antibiotics for this	Does not apply	Does not apply	I do not use antibiotics for this	I do not use antibiotics for this	Does not apply		No	No			No			No
R_2f0NpdfVxIQzl82	el dorado	Rural		Pets,Backyard producer for personal use,Backyard producer for sale of live animals		11-20 head	1-5 head	1-5 head		1-5 head		1-5 head			1-5 head			Yes	Directly from my veterinarian		Yes	Veterinarian		No	No	I only treat the animal that is affected	I only treat the animal that is affected	Does not apply	Does not apply	Does not apply	Does not apply	Does not apply	Does not apply	Does not apply	Does not apply			Yes	Regular or routine visits (ex: pregnancy checks, herd health visits, vaccinations, etc.),Consulted over the phone or by email		No
R_2f7DoRnZWQrFx9S	Alameda	Rural		Small-scale farmer (livestock only),Other (specify)		1-5 head				21-50 head		1-5 head	21-50 head		1-5 head			No			No			No	No	Does not apply	I only treat the animal that is affected	Does not apply	I only treat the animal that is affected	Does not apply	I only treat the animal that is affected	Does not apply	Does not apply	Does not apply
R_2fdq1ftgtt9K18A	Sonoma	Rural		Pets,Backyard producer for personal use		11-20 head												No			No			No	No	Does not apply	I do not use antibiotics for this	Does not apply	I only treat the animal that is affected	Does not apply	Does not apply	Does not apply	I do not use antibiotics for this	I do not use antibiotics for this	I do not use antibiotics for this	Mites	No	No			No			Yes	Other (specify)	I haven?셳 needed them, but if I do it will be harder to deal woth
R_2OGXwzBLIDdhchG	Riverside	Suburban (periphery of metropolitan area and close to agricultural land or other open space)		4-H or FFA member,Backyard producer for personal use,Small-scale farmer (livestock only),Breeder		21-50 head		6-10 head		11-20 head	1-5 head	1-5 head	1-5 head					No			No			No	Yes	I only treat the animal that is affected	I do not use antibiotics for this	I do not use antibiotics for this	I only treat the animal that is affected	Does not apply	Does not apply	I do not use antibiotics for this	I do not use antibiotics for this	I do not use antibiotics for this	I do not use antibiotics for this		No	No			Yes	I no longer use any antibiotics in feed,I no longer use any antibiotics in water,Other (specify)	I have had more deaths because I haven?셳 been able to treat my animals and a veterinarian won?셳 come out for certain issues	Yes	Other (specify)	More of my animals have died because I can?셳 read them and veterinarian won?셳 come out to see a chicken or a goat
R_2PcDDdyT4ee4tiZ	Alameda	Town (city < 250,00 inhabitants and surrounded by a metropolitan area)		4-H or FFA member,Pets,Backyard producer for sale of live animals,Breeder						1-5 head	1-5 head							No			No			No	No												No	No			No			No
R_2Pj1fVWQPEUDA4m	Nevada County	Rural		4-H or FFA member,Backyard producer for sale of live animals,Small-scale farmer (livestock only),Breeder						21-50 head	21-50 head			1-5 head				Yes	Directly from feed store/retail store,Online/internet		Yes	Owner of farm/backyard owner (non-veterinarian),Veterinarian		No	No	I only treat the animal that is affected	I only treat the animal that is affected	I only treat the animal that is affected	I only treat the animal that is affected	I only treat the animal that is affected	I only treat the animal that is affected	Does not apply	I only treat the animal that is affected	I only treat the animal that is affected	I only treat the animal that is affected		Yes	Yes	Emergency calls (ex: birthing difficulty, multiple sick animals, sudden illness, etc.),Consulted over the phone or by email		Yes	I no longer use any antibiotics in feed,I no longer use any antibiotics in water,I have needed to treat more individual animals		Yes	I have had to see my veterinarian more often
R_2PpSUGbovkNhshi	Sonoma	Rural		Backyard producer for personal use,Backyard producer for sale of live animals,Small-scale diversified farmer (vegetables and livestock),Breeder		11-20 head					11-20 head							No			No			No	No	Does not apply	I only treat the animal that is affected	Does not apply	Does not apply	Does not apply	Does not apply	Does not apply	Does not apply	Does not apply	Does not apply
R_2pX1tre48n1rpyy	Sonoma	Rural		Backyard producer for personal use		21-50 head												No			No			No	No	Does not apply	I do not use antibiotics for this	I do not use antibiotics for this	Does not apply	Does not apply	Does not apply	I do not use antibiotics for this	I do not use antibiotics for this	I do not use antibiotics for this	Does not apply		No	No			No			No
R_2qDjVJK08FEcTUO	Sonoma	Rural		4-H or FFA member,Pets,Backyard producer for sale of animal products (e.g., eggs, fiber, meat, etc.),Breeder,Hobby/Rescue		21-50 head		1-5 head								11-20 head	Quail	Yes	Directly from my veterinarian		Yes	Veterinarian		No	No	I only treat the animal that is affected	I only treat the animal that is affected	I only treat the animal that is affected	I only treat the animal that is affected	Does not apply	Does not apply	If one animal is affected, I treat it and the other animals in the group	I only treat the animal that is affected	I only treat the animal that is affected	Does not apply		Yes	Yes	Emergency calls (ex: birthing difficulty, multiple sick animals, sudden illness, etc.),Other (specify)		Yes	I now only use antibiotics in water that do not require a prescription,I have had to see my veterinarian more often,I treat fewer animals with antibiotics,Other (specify)	Cost more = Less treatment.	Yes	I have had to see my veterinarian more often,I treat fewer animals with antibiotics,Other (specify)	Costs = Less treatment.
R_2Qh4PoCNu4zasuL	Solano	Rural		Small-scale farmer (livestock only)						>100 head								Yes	Directly from my veterinarian,Online/internet		Yes	Veterinarian,Other (specify)	herd manager	No	No	I only treat if multiple animals are affected	I do not use antibiotics for this	I do not use antibiotics for this	I only treat the animal that is affected	I only treat the animal that is affected	I only treat the animal that is affected	I do not use antibiotics for this	I do not use antibiotics for this	I do not use antibiotics for this	Does not apply		Yes	Yes	Regular or routine visits (ex: pregnancy checks, herd health visits, vaccinations, etc.),Emergency calls (ex: birthing difficulty, multiple sick animals, sudden illness, etc.)		No			Yes	I have had to see my veterinarian more often,I treat fewer animals with antibiotics,I have started keeping more complete records for my antibiotic use
R_2QyWJn07nUDrsE1	Sonoma/Marin	Rural		Small-scale farmer (livestock only)							>100 head		>100 head					Yes	Directly from my veterinarian		Yes	Veterinarian		No	No	I only treat the animal that is affected	Does not apply	I do not use antibiotics for this	I only treat the animal that is affected	Does not apply	Does not apply	Does not apply	Does not apply	Does not apply	Does not apply		Yes	Yes	Regular or routine visits (ex: pregnancy checks, herd health visits, vaccinations, etc.),Emergency calls (ex: birthing difficulty, multiple sick animals, sudden illness, etc.),Consulted over the phone or by email		No			No
R_2rGSPZlmEoxWYZA	Amador	Rural		Pets,Backyard producer for sale of animal products (e.g., eggs, fiber, meat, etc.),Small-scale diversified farmer (vegetables and livestock),Breeder		21-50 head	21-50 head	6-10 head	1-5 head	11-20 head		1-5 head		1-5 head	1-5 head	51-100 head	Guinea Fowl, Peacock	No			Yes	Veterinarian		No	No	I only treat the animal that is affected	I only treat the animal that is affected	Does not apply	Does not apply	Does not apply	Does not apply	Does not apply	Does not apply	Does not apply	Does not apply		Yes	Yes	Regular or routine visits (ex: pregnancy checks, herd health visits, vaccinations, etc.)		No			No
R_2rkYAQ8MAHFmjbn	Sonoma	Rural		Pets,Backyard producer for personal use,Backyard producer for sale of animal products (e.g., eggs, fiber, meat, etc.),Hobby/Rescue		21-50 head				1-5 head	11-20 head							Yes	Directly from feed store/retail store		Yes	Other (specify)	person I bought sheep from- non-veterinarian	No	No	I only treat the animal that is affected	If one animal is affected, I treat it and the other animals in the group	I only treat the animal that is affected	I only treat the animal that is affected		I only treat the animal that is affected	I only treat the animal that is affected	I only treat the animal that is affected	If one animal is affected, I treat it and the other animals in the group			No	No						Yes	I treat fewer animals with antibiotics
R_2roPgTAwW6dEIQ2	Sonoma	Town (city < 250,00 inhabitants and surrounded by a metropolitan area)		4-H or FFA member,Breeder		6-10 head										6-10 head	Rabbits	No			No			No	No	Does not apply	Does not apply	Does not apply	Does not apply	Does not apply	Does not apply	Does not apply	Does not apply	Does not apply	Does not apply		No	No			No			No
R_2sXVQNk0CWERB6j	Sonoma	Rural		4-H or FFA member,Pets,Backyard producer for personal use,Backyard producer for sale of live animals		11-20 head					11-20 head	1-5 head			1-5 head	1-5 head	Llama	No						No	No	I only treat the animal that is affected	I only treat the animal that is affected	I only treat the animal that is affected	I only treat the animal that is affected	I only treat the animal that is affected	I only treat the animal that is affected	Does not apply	I only treat the animal that is affected	I only treat the animal that is affected	Does not apply		No	Yes	Consulted over the phone or by email
R_2tgNiST7Z8PzDLa	Marin	Rural		Small-scale farmer (livestock only),Breeder		6-10 head				6-10 head	6-10 head							No			No			No	No
R_2THpBMCcXEfpBSL	Sonoma	Rural		Backyard producer for personal use,Backyard producer for sale of live animals,Backyard producer for sale of animal products (e.g., eggs, fiber, meat, etc.),Breeder		21-50 head												Yes	Directly from feed store/retail store		No			No	No	I do not use antibiotics for this	I do not use antibiotics for this	I do not use antibiotics for this	I do not use antibiotics for this	I do not use antibiotics for this	Does not apply	Does not apply	I do not use antibiotics for this	I do not use antibiotics for this	I do not use antibiotics for this		No	Yes	Regular or routine visits (ex: pregnancy checks, herd health visits, vaccinations, etc.),Consulted over the phone or by email		No			No
R_2Tq88Zs8XTimKIf	Placer	Rural		Backyard producer for personal use,Backyard producer for sale of animal products (e.g., eggs, fiber, meat, etc.),Small-scale diversified farmer (vegetables and livestock),Hobby/Rescue		51-100 head		6-10 head										No			No			No	No	Does not apply	Does not apply	Does not apply	Does not apply	Does not apply	Does not apply	Does not apply	Does not apply	Does not apply	Does not apply		No	No			No			No
R_2TuBIn4JjfUgymw	Sonoma	Town (city < 250,00 inhabitants and surrounded by a metropolitan area)		Backyard producer for personal use		6-10 head												No			No			No	No	I do not use antibiotics for this	I do not use antibiotics for this	I do not use antibiotics for this	I do not use antibiotics for this	I do not use antibiotics for this	I do not use antibiotics for this	I do not use antibiotics for this	I do not use antibiotics for this	I do not use antibiotics for this	I do not use antibiotics for this		No	No			No			No
R_2ty6iCoTwTI9ghU	Imperial	Rural		Hobby/Rescue		6-10 head												No			No			No	No	I only treat the animal that is affected	I only treat the animal that is affected	I only treat the animal that is affected	I only treat the animal that is affected	I only treat the animal that is affected	I only treat the animal that is affected	I only treat the animal that is affected	I only treat the animal that is affected	I only treat the animal that is affected	Does not apply		No	Yes	Regular or routine visits (ex: pregnancy checks, herd health visits, vaccinations, etc.)
R_2uEd47ITawMxaXv	Butte	Town (city < 250,00 inhabitants and surrounded by a metropolitan area)	Chico, CA, town surround by rural	Backyard producer for sale of animal products (e.g., eggs, fiber, meat, etc.),Small-scale farmer (livestock only),Breeder		51-100 head	6-10 head	6-10 head	1-5 head	6-10 head		1-5 head						No			Yes	Veterinarian		No	No	I only treat the animal that is affected	I do not use antibiotics for this	I do not use antibiotics for this	I only treat the animal that is affected	I only treat the animal that is affected	I only treat the animal that is affected	I do not use antibiotics for this	I do not use antibiotics for this	I do not use antibiotics for this	Does not apply		Yes	Yes	Emergency calls (ex: birthing difficulty, multiple sick animals, sudden illness, etc.),Consulted over the phone or by email		No			No
R_2V3WwHmu3iqK2Ed	Solano	Rural		4-H or FFA member,Pets,Backyard producer for personal use,Backyard producer for sale of live animals,Backyard producer for sale of animal products (e.g., eggs, fiber, meat, etc.),Breeder		21-50 head	1-5 head	1-5 head		6-10 head	6-10 head		1-5 head		1-5 head	6-10 head	Guinea Fowl	Yes	Directly from my veterinarian,Directly from feed store/retail store		Yes	Owner of farm/backyard owner (non-veterinarian),Veterinarian		No	No	I only treat the animal that is affected	I only treat the animal that is affected	I only treat the animal that is affected	I only treat the animal that is affected	Does not apply	I only treat the animal that is affected	I only treat the animal that is affected	I only treat if multiple animals are affected	I only treat if multiple animals are affected			No	Yes	Regular or routine visits (ex: pregnancy checks, herd health visits, vaccinations, etc.),Consulted over the phone or by email		No			Yes	I have had to see my veterinarian more often
R_2VJWxhEXYSbTH14	Solano	Suburban (periphery of metropolitan area and close to agricultural land or other open space)		Pets,Backyard producer for personal use		6-10 head												No			No			No	No	Does not apply	Does not apply	I only treat the animal that is affected	Does not apply	Does not apply	Does not apply	Does not apply	I only treat the animal that is affected	Does not apply	Does not apply		No	No			No			No
R_2w7hNZDgMSQjtBi	Trinity County	Rural		4-H or FFA member,Backyard producer for personal use,Backyard producer for sale of live animals,Small-scale farmer (livestock only),Breeder,Other (specify)		11-20 head		1-5 head	6-10 head	11-20 head	11-20 head	1-5 head				6-10 head	Rabbits	Yes	Directly from feed store/retail store		Yes	Owner of farm/backyard owner (non-veterinarian),Veterinarian		No	No	Does not apply	Does not apply	I only treat the animal that is affected	I only treat the animal that is affected	Does not apply	Does not apply	Does not apply	Does not apply	Does not apply				Yes	Emergency calls (ex: birthing difficulty, multiple sick animals, sudden illness, etc.),Consulted over the phone or by email		No			Yes	I have had to see my veterinarian more often
R_2WUtrcbGy2NTRV9	Lake	Rural		Pets,Backyard producer for personal use		21-50 head			1-5 head		6-10 head							No			No			No	No
R_2wzyggmy7tTpKss	Placer	Rural		4-H or FFA member,Backyard producer for personal use,Backyard producer for sale of live animals,Backyard producer for sale of animal products (e.g., eggs, fiber, meat, etc.)		6-10 head				11-20 head	11-20 head				1-5 head			Yes	Mailed/delivered from a drug distributor (ex: AHI) with the order placed by a veterinarian		Yes	Owner of farm/backyard owner (non-veterinarian),Veterinarian		No	Yes
R_2X67pLmAsgn70er	Imperial	Suburban (periphery of metropolitan area and close to agricultural land or other open space)		4-H or FFA member,Pets						1-5 head			1-5 head		1-5 head			No			No			No	No	I only treat the animal that is affected	I only treat the animal that is affected	I only treat the animal that is affected	I only treat the animal that is affected	I only treat the animal that is affected	I only treat the animal that is affected	Does not apply	I only treat the animal that is affected	I only treat the animal that is affected	Does not apply		Yes	Yes	Regular or routine visits (ex: pregnancy checks, herd health visits, vaccinations, etc.),For certificates of veterinary inspection (ex: health certificates)			I have had to see my veterinarian more often		Yes	I have had to see my veterinarian more often
R_2xKkowCzQas47og	el dorado	Rural		Backyard producer for personal use		1-5 head												No			No			No	No	Does not apply	Does not apply	I do not use antibiotics for this	I only treat the animal that is affected	I only treat the animal that is affected	Does not apply	Does not apply	I do not use antibiotics for this	I do not use antibiotics for this			Yes	No			No			No
R_2XmS7PUK8nbEi7R	Yolo	Suburban (periphery of metropolitan area and close to agricultural land or other open space)		Backyard producer for personal use		6-10 head												No			Yes			No	No	Does not apply	Does not apply	Does not apply	Does not apply	Does not apply	Does not apply	Does not apply	Does not apply	Does not apply	I do not use antibiotics for this	Coccidiostat prophylaxis for chicks	No	No			No			No
R_2xWaYqPZ0uyC5HK	Santa Clara	Town (city < 250,00 inhabitants and surrounded by a metropolitan area)		Pets,Backyard producer for personal use,Hobby/Rescue		6-10 head												Yes	Directly from my veterinarian		Yes	Owner of farm/backyard owner (non-veterinarian),Veterinarian		No	No	Does not apply	I only treat the animal that is affected	Does not apply	Does not apply	Does not apply	Does not apply	Does not apply	Does not apply	Does not apply	Does not apply		Yes	Yes	Other (specify)	Injured chicken		Other (specify)	This is the first I?셶e heard of it.
R_2y4ma9Ae91JhfPk	Sonoma	Suburban (periphery of metropolitan area and close to agricultural land or other open space)		Backyard producer for personal use,Backyard producer for sale of live animals,Breeder,Other (specify)	Experimental Fruit Breeding/grafting	6-10 head								1-5 head	1-5 head			No			No			No	No	Does not apply	Does not apply	I only treat the animal that is affected	Does not apply	Does not apply	Does not apply	Does not apply	Does not apply	If one animal is affected, I treat it and the other animals in the group	Does not apply		No	No			No			No
R_2Yh3ugoSbtzMUwd	Siskiyou	Rural		Backyard producer for personal use		11-20 head									1-5 head			No			No			No	Yes	I do not use antibiotics for this	Does not apply	Does not apply	Does not apply	Does not apply	Does not apply	I do not use antibiotics for this	I do not use antibiotics for this	I do not use antibiotics for this	Does not apply		Yes	Yes	Regular or routine visits (ex: pregnancy checks, herd health visits, vaccinations, etc.),For certificates of veterinary inspection (ex: health certificates),Emergency calls (ex: birthing difficulty, multiple sick animals, sudden illness, etc.),Consulted over the phone or by email		No			No
R_2ykmFwctCDaW9Rn	Santa Clara County	Town (city < 250,00 inhabitants and surrounded by a metropolitan area)		Pets,Backyard producer for personal use,Hobby/Rescue		1-5 head												No			No			No	No	Does not apply	Does not apply	Does not apply	Does not apply	I only treat the animal that is affected	Does not apply	Does not apply	Does not apply	Does not apply	Does not apply		No	Yes	Emergency calls (ex: birthing difficulty, multiple sick animals, sudden illness, etc.)		No			No
R_2YyVxa4EwTCuQJP	Mendocino	Rural		4-H or FFA member,Backyard producer for personal use		1-5 head	1-5 head									1-5 head	Rabbits	No			No			No	No	I do not use antibiotics for this	I do not use antibiotics for this	I only treat the animal that is affected	I do not use antibiotics for this	I do not use antibiotics for this	I only treat the animal that is affected	Does not apply	I do not use antibiotics for this	I only treat the animal that is affected			No	No			No			No
R_2zkWOok3SpNFhD6	Tuolumne	Rural		Pets,Backyard producer for personal use,Backyard producer for sale of animal products (e.g., eggs, fiber, meat, etc.)		21-50 head				1-5 head					1-5 head			Yes	Directly from my veterinarian		Yes	Owner of farm/backyard owner (non-veterinarian),Veterinarian		No	No	I only treat the animal that is affected	I only treat the animal that is affected	I only treat the animal that is affected	I only treat the animal that is affected	Does not apply	Does not apply	Does not apply	I do not use antibiotics for this	I do not use antibiotics for this	Does not apply
R_2zpEVlbjs2SLI9N	Sacramento	Urban (city > 250,000 inhabitants)		4-H or FFA member,Pets,Backyard producer for personal use			1-5 head											No			No			Yes	No	Does not apply	Does not apply	I only treat the animal that is affected	Does not apply	Does not apply	Does not apply	Does not apply	If one animal is affected, I treat it and the other animals in the group	I only treat the animal that is affected	Does not apply			Yes	Consulted over the phone or by email					No
R_2ZQURfpv7k06Lcw	Sonoma	Rural		Pets,Backyard producer for personal use,Backyard producer for sale of animal products (e.g., eggs, fiber, meat, etc.),Small-scale farmer (livestock only),Breeder		6-10 head				1-5 head	11-20 head					1-5 head	Alpaca, Llama	Yes	Directly from my veterinarian		Yes	Veterinarian		No	No	I only treat the animal that is affected	Does not apply	Does not apply	I only treat the animal that is affected	I only treat the animal that is affected	I only treat the animal that is affected	Does not apply	Does not apply	Does not apply	If one animal is affected, I treat it and the other animals in the group	This summer we had an outbreak of mystery virus in sheep and at veterinary suggestion ended up using antibiotics prophyl-otically on some ewes and lambs.	Yes	Yes	Regular or routine visits (ex: pregnancy checks, herd health visits, vaccinations, etc.),Emergency calls (ex: birthing difficulty, multiple sick animals, sudden illness, etc.),Consulted over the phone or by email		Yes	I no longer use any antibiotics in feed,I no longer use any antibiotics in water,I have had to see my veterinarian more often,I have needed to treat more individual animals,I have started keeping more complete records for my antibiotic use		No
R_30k3gHDswAL6gd0	El Dorado	Rural		4-H or FFA member,Pets,Hobby/Rescue									1-5 head		1-5 head			No			No			No	No		Does not apply		I only treat the animal that is affected	Does not apply	Does not apply	Does not apply	I do not use antibiotics for this	Does not apply			No	Yes	For certificates of veterinary inspection (ex: health certificates),Emergency calls (ex: birthing difficulty, multiple sick animals, sudden illness, etc.)		Yes	I no longer use any antibiotics in feed,I no longer use any antibiotics in water		No
R_31F1WKvuBAz1Le1	Marin	Suburban (periphery of metropolitan area and close to agricultural land or other open space)		Pets,Backyard producer for personal use		11-20 head				1-5 head								No			No			No	No	If one animal is affected, I treat it and the other animals in the group	Does not apply	I only treat the animal that is affected	I only treat the animal that is affected	Does not apply	Does not apply	Does not apply	I do not use antibiotics for this	Does not apply			No	Yes	Emergency calls (ex: birthing difficulty, multiple sick animals, sudden illness, etc.)			I treat fewer animals with antibiotics
R_31uSGKdH49ktaxY	Santa Clara	Urban (city > 250,000 inhabitants)		Pets,Backyard producer for personal use,Backyard producer for sale of live animals,Backyard producer for sale of animal products (e.g., eggs, fiber, meat, etc.),Small-scale diversified farmer (vegetables and livestock),Breeder		6-10 head												Yes	Directly from feed store/retail store		No	Other (specify)	wanted to have on hand	No	No	I only treat the animal that is affected	I do not use antibiotics for this	I do not use antibiotics for this	I do not use antibiotics for this	I do not use antibiotics for this	I do not use antibiotics for this	I do not use antibiotics for this	I do not use antibiotics for this	I do not use antibiotics for this	I do not use antibiotics for this		No	Yes	Consulted over the phone or by email,Other (specify)	Necropsy	No
R_31yL4dsrtwlDv5F	Santa Barbara	Urban (city > 250,000 inhabitants)		Backyard producer for personal use		1-5 head												No			No			No	No	Does not apply	Does not apply	Does not apply	Does not apply	Does not apply	Does not apply	Does not apply	Does not apply	Does not apply	Does not apply
R_33rs561oKyIqrlS	los angeles	Suburban (periphery of metropolitan area and close to agricultural land or other open space)		Pets,Backyard producer for personal use		1-5 head												Yes	Online/internet		Yes	Veterinarian		Yes	No	If one animal is affected, I treat it and the other animals in the group	If one animal is affected, I treat it and the other animals in the group	I only treat the animal that is affected	I only treat the animal that is affected	I only treat the animal that is affected	Does not apply	Does not apply	I only treat the animal that is affected	I only treat the animal that is affected	If one animal is affected, I treat it and the other animals in the group	fly strike	No	Yes	Emergency calls (ex: birthing difficulty, multiple sick animals, sudden illness, etc.)		No			Yes	I have had to see my veterinarian more often,I have needed to treat more individual animals,Other (specify)	i can't get prescriptions so I lost a couple of chickens, the cost of vets is excessive. 300 for 1 visit and treatment.
R_33w2izBWAr99RTF	Sacramento	Suburban (periphery of metropolitan area and close to agricultural land or other open space)		Pets,Backyard producer for personal use		6-10 head		1-5 head								6-10 head	Rabbts, Turtle	No			No			No	No	I only treat the animal that is affected	I treat multiple animals before the condition arises	I only treat the animal that is affected	I only treat the animal that is affected	I only treat the animal that is affected	I treat multiple animals before the condition arises	I only treat the animal that is affected	If one animal is affected, I treat it and the other animals in the group	I treat multiple animals before the condition arises	Does not apply		Yes	Yes	Emergency calls (ex: birthing difficulty, multiple sick animals, sudden illness, etc.),Consulted over the phone or by email		No			No
R_38Av7wMVAoc6Ued	Sonoma	Suburban (periphery of metropolitan area and close to agricultural land or other open space)		4-H or FFA member,Pets,Backyard producer for personal use,Backyard producer for sale of live animals,Backyard producer for sale of animal products (e.g., eggs, fiber, meat, etc.)		11-20 head							6-10 head		1-5 head			Yes	Directly from my veterinarian		Yes	Veterinarian		No	Yes	I only treat the animal that is affected	I only treat the animal that is affected	I only treat the animal that is affected	I only treat the animal that is affected	I only treat the animal that is affected	I only treat the animal that is affected	I only treat the animal that is affected	I only treat the animal that is affected	I only treat the animal that is affected	Does not apply		No	Yes	Regular or routine visits (ex: pregnancy checks, herd health visits, vaccinations, etc.),Emergency calls (ex: birthing difficulty, multiple sick animals, sudden illness, etc.)		Yes	I no longer use any antibiotics in feed,I no longer use any antibiotics in water,I have had to see my veterinarian more often,I treat fewer animals with antibiotics		Yes	I no longer use any antibiotics,I have had to see my veterinarian more often,I treat fewer animals with antibiotics
R_3CHgX4Q78O5V5Rh	Santa barbara	Rural		4-H or FFA member,Hobby/Rescue		1-5 head		6-10 head										No			No			No	No	Does not apply	Does not apply	Does not apply	Does not apply	Does not apply	Does not apply	I do not use antibiotics for this	I do not use antibiotics for this	I do not use antibiotics for this	Does not apply		No	Yes	Other (specify)	Necropsy	No			No
R_3CITfCcXh8P9CqL	Modoc	Rural		Backyard producer for personal use			11-20 head		11-20 head	51-100 head	21-50 head					6-10 head	Guinea Fowl	Yes	Directly from my veterinarian		Yes	Veterinarian		No	No	I only treat the animal that is affected	I do not use antibiotics for this	I do not use antibiotics for this	I only treat the animal that is affected	I do not use antibiotics for this	I only treat the animal that is affected	I do not use antibiotics for this	I do not use antibiotics for this	I do not use antibiotics for this	I do not use antibiotics for this		Yes	Yes	Regular or routine visits (ex: pregnancy checks, herd health visits, vaccinations, etc.),Emergency calls (ex: birthing difficulty, multiple sick animals, sudden illness, etc.)		No			No
R_3CZV0A9PfdKhXwj	Imperial	Rural		4-H or FFA member,Small-scale farmer (livestock only)		1-5 head				1-5 head	1-5 head	1-5 head						No			No			No	No	I only treat the animal that is affected	I only treat the animal that is affected	I only treat the animal that is affected	I only treat the animal that is affected	I only treat the animal that is affected	I only treat the animal that is affected	I only treat the animal that is affected	I only treat the animal that is affected	I only treat the animal that is affected	Does not apply		No	No			No			No
R_3dFl7Jk0DyVryRF	Amador	Rural		Pets,Backyard producer for personal use,Backyard producer for sale of live animals,Backyard producer for sale of animal products (e.g., eggs, fiber, meat, etc.),Small-scale diversified farmer (vegetables and livestock),Breeder		21-50 head		1-5 head		51-100 head		1-5 head						Yes	Directly from my veterinarian,Directly from feed store/retail store		Yes	Owner of farm/backyard owner (non-veterinarian),Veterinarian		No	No	I only treat the animal that is affected	I only treat the animal that is affected	I only treat the animal that is affected	I only treat the animal that is affected	I do not use antibiotics for this	Does not apply	Does not apply	Does not apply	Does not apply			Yes	Yes	Regular or routine visits (ex: pregnancy checks, herd health visits, vaccinations, etc.),For certificates of veterinary inspection (ex: health certificates),Emergency calls (ex: birthing difficulty, multiple sick animals, sudden illness, etc.)		Yes	I have had to see my veterinarian more often		Yes	I have had to see my veterinarian more often
R_3DhBnw12zkLTABA	El dorado	Rural		4-H or FFA member,Pets,Backyard producer for personal use,Backyard producer for sale of live animals,Breeder,Hobby/Rescue		1-5 head										51-100 head	Rabbits	Yes	Other (specify)	Out of state feed store	Yes	Owner of farm/backyard owner (non-veterinarian)		No	No	I only treat the animal that is affected	I do not use antibiotics for this	I only treat the animal that is affected	I only treat the animal that is affected	Does not apply	I only treat the animal that is affected	Does not apply	I do not use antibiotics for this	I do not use antibiotics for this	Does not apply		No	No			Yes	I treat fewer animals with antibiotics,Other (specify)	Must Obtain injectables out of state	No
R_3DvVLZF2EcGCAlg	San Francisco	Urban (city > 250,000 inhabitants)		Pets,Backyard producer for personal use,Other (specify)												1-5 head	Rabbits	No			No			No	No	Does not apply	Does not apply	Does not apply	Does not apply	Does not apply	Does not apply	Does not apply	Does not apply	Does not apply	Does not apply			No			No			No
R_3DZhvLyj1MdXAS5	Los Angeles	Suburban (periphery of metropolitan area and close to agricultural land or other open space)		4-H or FFA member,Pets,Backyard producer for personal use,Backyard producer for sale of live animals,Breeder,Hobby/Rescue		11-20 head	6-10 head		6-10 head	21-50 head								Yes	Directly from my veterinarian,Mailed/delivered from a drug distributor (ex: AHI) with the order placed by a veterinarian		Yes	Owner of farm/backyard owner (non-veterinarian)		No	No	I only treat the animal that is affected	I do not use antibiotics for this	I do not use antibiotics for this	I only treat the animal that is affected	I only treat the animal that is affected	I only treat the animal that is affected	I do not use antibiotics for this	I do not use antibiotics for this	I do not use antibiotics for this			No	Yes	For certificates of veterinary inspection (ex: health certificates),Emergency calls (ex: birthing difficulty, multiple sick animals, sudden illness, etc.),Consulted over the phone or by email		No			Yes	I have had to see my veterinarian more often,I have started keeping more complete records for my antibiotic use
R_3eqvOHZkVAnzcXV	San Luis Obispo	Town (city < 250,00 inhabitants and surrounded by a metropolitan area)		4-H or FFA member,Backyard producer for personal use		6-10 head					1-5 head							No			No			No	No	Does not apply	Does not apply	I only treat the animal that is affected	Does not apply	Does not apply	Does not apply	Does not apply	I only treat the animal that is affected	Does not apply	Does not apply		No	No			No			No
R_3fCUa682OtNqClz	Solano	Suburban (periphery of metropolitan area and close to agricultural land or other open space)		4-H or FFA member,Pets,Backyard producer for personal use,Backyard producer for sale of animal products (e.g., eggs, fiber, meat, etc.),Hobby/Rescue		11-20 head	1-5 head	1-5 head			1-5 head	1-5 head						No			No			No	No	I only treat the animal that is affected	If one animal is affected, I treat it and the other animals in the group	I only treat the animal that is affected	I only treat the animal that is affected	I only treat the animal that is affected	I only treat the animal that is affected	Does not apply	I only treat the animal that is affected	I only treat the animal that is affected	Does not apply	Hi, nice day today	No	Yes	Consulted over the phone or by email		No			No
R_3fE0BxV3pqPwvrG	Northern	Rural		4-H or FFA member,Pets,Backyard producer for personal use,Small-scale farmer (livestock only),Breeder,Hobby/Rescue			6-10 head			51-100 head								Yes	Directly from my veterinarian,Directly from feed store/retail store		Yes	Owner of farm/backyard owner (non-veterinarian),Veterinarian		No	No	I only treat the animal that is affected	I only treat the animal that is affected	I only treat the animal that is affected	I only treat the animal that is affected	I only treat the animal that is affected			I only treat the animal that is affected	If one animal is affected, I treat it and the other animals in the group			Yes	Yes	Emergency calls (ex: birthing difficulty, multiple sick animals, sudden illness, etc.),Consulted over the phone or by email		No			Yes	I have had to see my veterinarian more often,I have needed to treat more individual animals,I have started keeping more complete records for my antibiotic use
R_3fkn3JOulj7l4xO		Rural		4-H or FFA member,Pets,Backyard producer for personal use,Breeder		11-20 head					6-10 head	1-5 head	1-5 head		1-5 head			Yes	Directly from my veterinarian		Yes	Veterinarian		No	No	I only treat the animal that is affected	I only treat the animal that is affected	Does not apply	I only treat the animal that is affected	I only treat the animal that is affected	I only treat the animal that is affected	I only treat the animal that is affected	I only treat the animal that is affected	I only treat the animal that is affected	Does not apply		Yes	Yes	Regular or routine visits (ex: pregnancy checks, herd health visits, vaccinations, etc.)		No			No
R_3FVxLozs3tknhmk	Sacramento	Urban (city > 250,000 inhabitants)		Pets		1-5 head												No			No			No	Yes	Does not apply	Does not apply	Does not apply	Does not apply	Does not apply	Does not apply	Does not apply	Does not apply	Does not apply	Does not apply		No	No
R_3g5XuiYj1s8rP9Q	Contra Costa	Town (city < 250,00 inhabitants and surrounded by a metropolitan area)		4-H or FFA member,Backyard producer for personal use		6-10 head	1-5 head			6-10 head		1-5 head			1-5 head			No			Yes	Family member (non-veterinarian)		No	Yes	If one animal is affected, I treat it and the other animals in the group	I only treat the animal that is affected	I do not use antibiotics for this	I only treat the animal that is affected	I do not use antibiotics for this	Does not apply	I only treat if multiple animals are affected	I only treat the animal that is affected	I do not use antibiotics for this	Does not apply		No	Yes	Regular or routine visits (ex: pregnancy checks, herd health visits, vaccinations, etc.),Consulted over the phone or by email		No			No
R_3G9AsX9TjLKFVlw	Alameda	Town (city < 250,00 inhabitants and surrounded by a metropolitan area)		Pets,Breeder		6-10 head												No			No			No	No	I do not use antibiotics for this	I do not use antibiotics for this	I do not use antibiotics for this	I do not use antibiotics for this	I do not use antibiotics for this	Does not apply	I do not use antibiotics for this	I do not use antibiotics for this	I do not use antibiotics for this	Does not apply		Yes	Yes	Regular or routine visits (ex: pregnancy checks, herd health visits, vaccinations, etc.),Other (specify)		No			No
R_3GAFgFIz2GpQkoN		Rural		4-H or FFA member,Backyard producer for personal use,Backyard producer for sale of animal products (e.g., eggs, fiber, meat, etc.),Breeder,Hobby/Rescue		21-50 head				6-10 head		1-5 head						Yes	Directly from my veterinarian		Yes	Veterinarian		No	No	If one animal is affected, I treat it and the other animals in the group	If one animal is affected, I treat it and the other animals in the group	Does not apply	Does not apply	Does not apply	Does not apply	I only treat the animal that is affected	Does not apply	If one animal is affected, I treat it and the other animals in the group	Does not apply		Yes	Yes	Regular or routine visits (ex: pregnancy checks, herd health visits, vaccinations, etc.),Emergency calls (ex: birthing difficulty, multiple sick animals, sudden illness, etc.),Consulted over the phone or by email		Yes	I have had to see my veterinarian more often		No
R_3Gr04es05tVa979	Solano	Rural		4-H or FFA member,Pets,Backyard producer for personal use,Backyard producer for sale of live animals,Backyard producer for sale of animal products (e.g., eggs, fiber, meat, etc.),Breeder		51-100 head	1-5 head	6-10 head		6-10 head	6-10 head				6-10 head			Yes	Directly from my veterinarian,Directly from feed store/retail store		Yes	Owner of farm/backyard owner (non-veterinarian),Veterinarian		No	No	I only treat the animal that is affected	I only treat the animal that is affected	I only treat the animal that is affected	I only treat the animal that is affected	Does not apply	Does not apply	If one animal is affected, I treat it and the other animals in the group	I only treat if multiple animals are affected	If one animal is affected, I treat it and the other animals in the group			Yes	Yes	Regular or routine visits (ex: pregnancy checks, herd health visits, vaccinations, etc.),Consulted over the phone or by email		No			Yes	I have had to see my veterinarian more often
R_3GwVVjJxpmXcKfG	Tehama	Rural		4-H or FFA member,Backyard producer for sale of live animals,Breeder						1-5 head	21-50 head	1-5 head						Yes	Directly from my veterinarian,Directly from feed store/retail store,Online/internet		Yes	Owner of farm/backyard owner (non-veterinarian),Veterinarian		No	No	If one animal is affected, I treat it and the other animals in the group	If one animal is affected, I treat it and the other animals in the group	I only treat the animal that is affected	I only treat the animal that is affected	I only treat the animal that is affected	I only treat the animal that is affected	I only treat the animal that is affected	I only treat the animal that is affected	I only treat the animal that is affected			No	No			Yes
R_3HCH4wCJcnCPn4R		Rural		4-H or FFA member,Pets,Backyard producer for personal use,Backyard producer for sale of live animals,Small-scale diversified farmer (vegetables and livestock),Breeder		6-10 head				11-20 head	1-5 head				1-5 head			Yes	Directly from my veterinarian,Mailed/delivered from a drug distributor (ex: AHI) with the order placed by a veterinarian		Yes	Owner of farm/backyard owner (non-veterinarian),Veterinarian		No	No	I only treat the animal that is affected	I only treat the animal that is affected	I do not use antibiotics for this	I only treat the animal that is affected	Does not apply	I only treat the animal that is affected	I do not use antibiotics for this	I do not use antibiotics for this	I do not use antibiotics for this	Does not apply		Yes	Yes	For certificates of veterinary inspection (ex: health certificates),Emergency calls (ex: birthing difficulty, multiple sick animals, sudden illness, etc.),Consulted over the phone or by email		Yes	I have had to see my veterinarian more often		No
R_3hcjC1QzIkTZ0pg	Santa Clara	Suburban (periphery of metropolitan area and close to agricultural land or other open space)		Pets,Backyard producer for personal use		1-5 head										1-5 head		No
R_3hDyo66pA1iNiNg	Sonoma	Rural		4-H or FFA member,Backyard producer for personal use,Backyard producer for sale of live animals,Backyard producer for sale of animal products (e.g., eggs, fiber, meat, etc.),Breeder						6-10 head	21-50 head				1-5 head			Yes	Directly from my veterinarian		Yes	Veterinarian		No	No	I do not use antibiotics for this	I do not use antibiotics for this	I do not use antibiotics for this	I only treat the animal that is affected	I do not use antibiotics for this	I do not use antibiotics for this	I do not use antibiotics for this	I treat multiple animals before the condition arises	I do not use antibiotics for this	I do not use antibiotics for this		No	Yes	Regular or routine visits (ex: pregnancy checks, herd health visits, vaccinations, etc.),Emergency calls (ex: birthing difficulty, multiple sick animals, sudden illness, etc.)		No			No
R_3htJJoy4vtrCa4o		Rural		Pets,Backyard producer for sale of live animals,Hobby/Rescue		21-50 head		11-20 head		21-50 head					21-50 head			Yes	Directly from my veterinarian,Mailed/delivered from a drug distributor (ex: AHI) with the order placed by a veterinarian		Yes	Veterinarian		Yes	Yes	If one animal is affected, I treat it and the other animals in the group	If one animal is affected, I treat it and the other animals in the group	Does not apply	If one animal is affected, I treat it and the other animals in the group	If one animal is affected, I treat it and the other animals in the group	I only treat if multiple animals are affected	Does not apply	If one animal is affected, I treat it and the other animals in the group	Does not apply	Does not apply		Yes	Yes	Regular or routine visits (ex: pregnancy checks, herd health visits, vaccinations, etc.),Consulted over the phone or by email		Yes	I now only use antibiotics in water that do not require a prescription		Yes	I have needed to treat more individual animals
R_3HtsAFJHiML1uqr	Sutter	Rural		Pets,Backyard producer for personal use		1-5 head				1-5 head								No			No			No	No	Does not apply	Does not apply	Does not apply	Does not apply	Does not apply	Does not apply	Does not apply	Does not apply	Does not apply	Does not apply	If its sick, I'll consult with a vet.	No	No			No			No
R_3I3SLjkByu5mXw1		Rural		Backyard producer for personal use,Small-scale diversified farmer (vegetables and livestock),Hobby/Rescue		21-50 head	11-20 head			1-5 head								No			No			No	No	I do not use antibiotics for this	I do not use antibiotics for this	I do not use antibiotics for this	I do not use antibiotics for this	I do not use antibiotics for this	I do not use antibiotics for this	I do not use antibiotics for this	I do not use antibiotics for this	I do not use antibiotics for this			No	No			No			No
R_3iR7V7XRYH1ISwl	mendocino	Rural		Other (specify)	For packing					11-20 head								Yes	Directly from feed store/retail store		Yes	Owner of farm/backyard owner (non-veterinarian)		No	No	I do not use antibiotics for this	I do not use antibiotics for this	I do not use antibiotics for this	I do not use antibiotics for this	I do not use antibiotics for this	I do not use antibiotics for this	I do not use antibiotics for this	I do not use antibiotics for this	I do not use antibiotics for this	I only treat the animal that is affected	worms	No	Yes	Consulted over the phone or by email
R_3ISmtxh7gEsfuzK	Santa Clara	Urban (city > 250,000 inhabitants)		Backyard producer for personal use		6-10 head												No			No			No	No	I only treat the animal that is affected			I only treat the animal that is affected								No	No			No			No
R_3Jhl9U8jW0suzFX	Stanislaus	Rural		4-H or FFA member,Pets,Backyard producer for personal use,Backyard producer for sale of animal products (e.g., eggs, fiber, meat, etc.),Small-scale diversified farmer (vegetables and livestock)		1-5 head				1-5 head	1-5 head				1-5 head			No			No			No	No	I only treat the animal that is affected	I only treat the animal that is affected	I only treat the animal that is affected	I only treat the animal that is affected	I only treat the animal that is affected	Does not apply	I only treat the animal that is affected	I only treat the animal that is affected	I only treat the animal that is affected	Does not apply		No	No			No			Yes	Other (specify)	I will need to use veterinarian services in the future.
R_3L28jiZdKvxPHqu	Napa	Town (city < 250,00 inhabitants and surrounded by a metropolitan area)		Backyard producer for personal use		1-5 head												No			No			No	No										Does not apply	have not had health problems with my chickens	No	No			No			No
R_3lMvnVrRwIkqFvR	Solano	Urban (city > 250,000 inhabitants)		4-H or FFA member,Pets,Backyard producer for personal use,Small-scale diversified farmer (vegetables and livestock),Hobby/Rescue		6-10 head	1-5 head											No			No			No	No	I only treat the animal that is affected	I only treat the animal that is affected	I only treat the animal that is affected	I only treat the animal that is affected	Does not apply	I only treat the animal that is affected	Does not apply	I only treat the animal that is affected	I only treat the animal that is affected	Does not apply		No	No						No
R_3lsHRTdcA0hW2PS	Alameda	Urban (city > 250,000 inhabitants)		Pets,Backyard producer for personal use,Hobby/Rescue		11-20 head	1-5 head											No			No			No	No	Does not apply	Does not apply	I do not use antibiotics for this	Does not apply	Does not apply	Does not apply	Does not apply	Does not apply	Does not apply	Does not apply			Yes
R_3m2DCQ3KJ2cCrLv	merced	Rural		Breeder							51-100 head							Yes	Directly from my veterinarian		Yes	Owner of farm/backyard owner (non-veterinarian)		No	No	I only treat the animal that is affected	I only treat the animal that is affected	I only treat the animal that is affected	I only treat the animal that is affected	I do not use antibiotics for this	I only treat the animal that is affected	Does not apply	I do not use antibiotics for this	I do not use antibiotics for this			Yes	Yes	For certificates of veterinary inspection (ex: health certificates),Emergency calls (ex: birthing difficulty, multiple sick animals, sudden illness, etc.),Consulted over the phone or by email		Yes	I no longer use any antibiotics in feed,I have needed to treat more individual animals		No
R_3M3QTNAH9nx2iwh		Rural		Backyard producer for sale of animal products (e.g., eggs, fiber, meat, etc.),Breeder,Other (specify)		51-100 head					51-100 head		1-5 head	1-5 head	6-10 head			No			No			No	No													Yes	Regular or routine visits (ex: pregnancy checks, herd health visits, vaccinations, etc.),Other (specify)		No			No
R_3M5NTviz1IpAl2T	Santa Clara	Town (city < 250,00 inhabitants and surrounded by a metropolitan area)		Pets,Backyard producer for personal use		6-10 head										>100 head	Bees	No			No			No	No	Does not apply	Does not apply	I do not use antibiotics for this	Does not apply	Does not apply	Does not apply	Does not apply	Does not apply	I do not use antibiotics for this	Does not apply		No	No			No			No
R_3m8la4muL9bQWzx	Placer	Rural		Pets,Hobby/Rescue											1-5 head			Yes	Directly from my veterinarian		Yes	Veterinarian		No	No	I only treat the animal that is affected	I only treat the animal that is affected	I only treat the animal that is affected	I only treat the animal that is affected	Does not apply	I only treat the animal that is affected	Does not apply	I only treat the animal that is affected	I only treat the animal that is affected	Does not apply		Yes	Yes	Regular or routine visits (ex: pregnancy checks, herd health visits, vaccinations, etc.)		No			No
R_3m93zhtKhRsWTJf	Amador	Rural		4-H or FFA member,Pets												1-5 head	Cavy	No			No			No	No	Does not apply	Does not apply	I only treat the animal that is affected	Does not apply	I only treat the animal that is affected	Does not apply	Does not apply	I do not use antibiotics for this	I do not use antibiotics for this	Does not apply		No	No			No			No
R_3MfjpT7UVGm9ddr	Placer	Suburban (periphery of metropolitan area and close to agricultural land or other open space)		Backyard producer for personal use		6-10 head				6-10 head	1-5 head				1-5 head			Yes	Directly from my veterinarian		Yes	Veterinarian		No	No	I only treat the animal that is affected	I only treat the animal that is affected	I only treat the animal that is affected	I only treat the animal that is affected	I only treat the animal that is affected	I only treat the animal that is affected	I only treat the animal that is affected	I only treat the animal that is affected	I only treat the animal that is affected	I only treat the animal that is affected		Yes	Yes	Regular or routine visits (ex: pregnancy checks, herd health visits, vaccinations, etc.),Emergency calls (ex: birthing difficulty, multiple sick animals, sudden illness, etc.),Consulted over the phone or by email		Yes	Other (specify)	just harder to acquire product when prescribed by vet	Yes	Other (specify)	just harder to acquire product when prescribed following phone consult
R_3MgkzXtRebCe542	Sonoma	Rural		Backyard producer for sale of animal products (e.g., eggs, fiber, meat, etc.)		21-50 head				11-20 head	21-50 head	11-20 head	11-20 head	1-5 head	6-10 head			Yes	Directly from my veterinarian		Yes	Owner of farm/backyard owner (non-veterinarian),Veterinarian		No	Yes	I treat multiple animals before the condition arises	I treat multiple animals before the condition arises	I only treat the animal that is affected	If one animal is affected, I treat it and the other animals in the group	I only treat the animal that is affected	I only treat the animal that is affected	I only treat the animal that is affected	I only treat the animal that is affected	I only treat the animal that is affected	Does not apply		Yes	Yes	Regular or routine visits (ex: pregnancy checks, herd health visits, vaccinations, etc.),Emergency calls (ex: birthing difficulty, multiple sick animals, sudden illness, etc.),Consulted over the phone or by email		Yes	I have started keeping more complete records for my antibiotic use
R_3MKIlaECYG9xHk4	Tulare	Rural		Backyard producer for personal use,Backyard producer for sale of live animals,Backyard producer for sale of animal products (e.g., eggs, fiber, meat, etc.),Small-scale farmer (livestock only),Breeder		21-50 head	51-100 head	6-10 head	6-10 head		21-50 head				1-5 head	51-100 head	Pigeons	Yes	Other (specify)	Out of state travel	No	Owner of farm/backyard owner (non-veterinarian),Family member (non-veterinarian),Service manager who oversees more than one operation (non-veterinarian),Other (specify)	CDFA Livestock Inspector	No	No	If one animal is affected, I treat it and the other animals in the group	If one animal is affected, I treat it and the other animals in the group	I do not use antibiotics for this	I only treat the animal that is affected	I do not use antibiotics for this	I only treat the animal that is affected	I do not use antibiotics for this	I do not use antibiotics for this	I do not use antibiotics for this	Does not apply		No	Yes	Regular or routine visits (ex: pregnancy checks, herd health visits, vaccinations, etc.),Other (specify)		Yes	I treat fewer animals with antibiotics,Other (specify)	Travel out of state for antibiotics	Yes	Other (specify)	Travel out of state for antibiotics
R_3MyuwJORdpsqvXv	Sonoma	Suburban (periphery of metropolitan area and close to agricultural land or other open space)	Graton, CA (unincorporated)	Pets,Backyard producer for personal use,Other (specify)		6-10 head												Yes	Directly from my veterinarian		Yes	Veterinarian		No	No	Does not apply	Does not apply	Does not apply	Does not apply	Does not apply	Does not apply	Does not apply	Does not apply	Does not apply	I only treat the animal that is affected	One of my hens has oviduct infection/cancer	Yes	Yes	Regular or routine visits (ex: pregnancy checks, herd health visits, vaccinations, etc.),Emergency calls (ex: birthing difficulty, multiple sick animals, sudden illness, etc.),Consulted over the phone or by email		Yes	I now only use antibiotics in feed that do not require a VFD,I have had to see my veterinarian more often,I have started keeping more complete records for my antibiotic use		No
R_3mZWqqXwzou3KEC	San Mateo	Urban (city > 250,000 inhabitants)		4-H or FFA member,Pets,Backyard producer for personal use		1-5 head												No			No			No	No
R_3n8Et1YojEatslZ	Sonoma	Suburban (periphery of metropolitan area and close to agricultural land or other open space)		Backyard producer for personal use,Backyard producer for sale of live animals,Backyard producer for sale of animal products (e.g., eggs, fiber, meat, etc.)		21-50 head				6-10 head						1-5 head	Guinea Fowl	Yes	Online/internet		Yes	Owner of farm/backyard owner (non-veterinarian),Veterinarian		No	No	I only treat the animal that is affected	I only treat the animal that is affected	I only treat the animal that is affected	I only treat the animal that is affected	I only treat the animal that is affected	I only treat the animal that is affected	I only treat the animal that is affected	I only treat the animal that is affected	I do not use antibiotics for this	Does not apply		Yes	Yes	Regular or routine visits (ex: pregnancy checks, herd health visits, vaccinations, etc.),Emergency calls (ex: birthing difficulty, multiple sick animals, sudden illness, etc.),Consulted over the phone or by email		No			Yes	Other (specify)	Using last year's purchases, then will be obtaining prescriptions.
R_3nc0talU68Vaodu	El Dorado	Rural		Backyard producer for personal use		6-10 head				6-10 head								No			No			No	No	If one animal is affected, I treat it and the other animals in the group	I treat multiple animals before the condition arises	I only treat the animal that is affected	I only treat the animal that is affected	I only treat the animal that is affected	I only treat the animal that is affected	I only treat the animal that is affected	I only treat the animal that is affected	I only treat the animal that is affected	I only treat the animal that is affected		Yes	Yes	Regular or routine visits (ex: pregnancy checks, herd health visits, vaccinations, etc.)		No
R_3ndPP4g4A5t4uww	Mariposa	Rural		4-H or FFA member,Pets,Backyard producer for sale of animal products (e.g., eggs, fiber, meat, etc.),Hobby/Rescue		1-5 head												No			No			No	No	Does not apply	Does not apply	I do not use antibiotics for this	Does not apply	Does not apply	Does not apply	Does not apply	Does not apply	Does not apply	Does not apply		No	No			No			No
R_3nedlycQDvFUvIB	Hood CA	Rural		4-H or FFA member,Pets,Backyard producer for personal use,Hobby/Rescue		1-5 head										1-5 head	Rabbits	No			Yes	Family member (non-veterinarian)		Yes	Yes
R_3nSFk6h6kdH5MIc	El Dorado	Urban (city > 250,000 inhabitants)		Pets,Backyard producer for personal use,Backyard producer for sale of live animals,Backyard producer for sale of animal products (e.g., eggs, fiber, meat, etc.),Small-scale diversified farmer (vegetables and livestock),Breeder		21-50 head	6-10 head			>100 head	6-10 head				1-5 head			Yes	Directly from my veterinarian		Yes	Owner of farm/backyard owner (non-veterinarian),Veterinarian		No	No	I only treat the animal that is affected	I only treat the animal that is affected	I only treat the animal that is affected	I only treat the animal that is affected	I only treat the animal that is affected	I only treat the animal that is affected	Does not apply	I only treat the animal that is affected	I treat multiple animals before the condition arises			Yes	Yes	Regular or routine visits (ex: pregnancy checks, herd health visits, vaccinations, etc.),Emergency calls (ex: birthing difficulty, multiple sick animals, sudden illness, etc.),Consulted over the phone or by email		No			Yes	I have had to see my veterinarian more often,Other (specify)	I can no longer purchase comman hbx
R_3NybkRG7pQ7IesB	Placer	Rural		Pets,Backyard producer for personal use,Backyard producer for sale of live animals,Small-scale diversified farmer (vegetables and livestock),Breeder,Hobby/Rescue		21-50 head				11-20 head					1-5 head		Llama, Emu, Guinea Fowl	Yes	Directly from my veterinarian		Yes	Owner of farm/backyard owner (non-veterinarian),Veterinarian		No	Yes	I only treat the animal that is affected	Does not apply	Does not apply	Does not apply	Does not apply	I only treat the animal that is affected	Does not apply	Does not apply	Does not apply	I only treat the animal that is affected	Uterine infection post kidding, other infections	Yes	Yes	Regular or routine visits (ex: pregnancy checks, herd health visits, vaccinations, etc.),Emergency calls (ex: birthing difficulty, multiple sick animals, sudden illness, etc.),Consulted over the phone or by email		No			No
R_3OqAFs3LsfzAxxK	San Joaquin	Rural		4-H or FFA member,Backyard producer for personal use,Backyard producer for sale of animal products (e.g., eggs, fiber, meat, etc.)		51-100 head				21-50 head								Yes	Directly from feed store/retail store		Yes	Owner of farm/backyard owner (non-veterinarian)		No	Yes	I only treat the animal that is affected	I treat multiple animals before the condition arises	I do not use antibiotics for this	I only treat the animal that is affected	I do not use antibiotics for this	I only treat the animal that is affected	I only treat the animal that is affected	I do not use antibiotics for this	I do not use antibiotics for this	I do not use antibiotics for this			No						No
R_3p4k3YZaudjRBnk	Orange	Town (city < 250,00 inhabitants and surrounded by a metropolitan area)		4-H or FFA member,Pets,Backyard producer for sale of animal products (e.g., eggs, fiber, meat, etc.),Breeder,Hobby/Rescue		11-20 head				11-20 head						21-50 head	Rabbits	Yes	Directly from my veterinarian		Yes	Veterinarian		No	No	I only treat the animal that is affected	I do not use antibiotics for this	I do not use antibiotics for this	I only treat the animal that is affected	I only treat the animal that is affected	I only treat the animal that is affected	Does not apply	I do not use antibiotics for this	I do not use antibiotics for this	Does not apply		Yes	Yes	Regular or routine visits (ex: pregnancy checks, herd health visits, vaccinations, etc.),For certificates of veterinary inspection (ex: health certificates),Consulted over the phone or by email		Yes	I have had to see my veterinarian more often		Yes	I have had to see my veterinarian more often
R_3P6PUDVEYPQf0NH	San Mateo	Town (city < 250,00 inhabitants and surrounded by a metropolitan area)		4-H or FFA member		1-5 head										11-20 head	Rabbits	Yes	Directly from my veterinarian		Yes	Owner of farm/backyard owner (non-veterinarian),Veterinarian		No	No	Does not apply	Does not apply	Does not apply	I only treat the animal that is affected	Does not apply	Does not apply	I do not use antibiotics for this	I do not use antibiotics for this	I do not use antibiotics for this	If one animal is affected, I treat it and the other animals in the group		No	Yes	Regular or routine visits (ex: pregnancy checks, herd health visits, vaccinations, etc.)		No			Yes	I have had to see my veterinarian more often
R_3phW0LlZXwwdYgE	Alameda	Urban (city > 250,000 inhabitants)		Other (specify)	School	21-50 head										1-5 head	Rabbits	No			No			No	No	Does not apply	Does not apply	Does not apply	Does not apply	Does not apply	Does not apply	Does not apply	Does not apply	Does not apply	Does not apply		No	No			No			No
R_3PsCo7wUjXsDths	Sonoma	Rural		Small-scale diversified farmer (vegetables and livestock)		>100 head					51-100 head		>100 head					No			No			No	No
R_3QRV2bYpuFBOPBH	San Joaquin	Suburban (periphery of metropolitan area and close to agricultural land or other open space)		4-H or FFA member,Backyard producer for personal use,Backyard producer for sale of live animals,Small-scale farmer (livestock only),Breeder,Other (specify)	4-H Leader in the past					21-50 head					21-50 head	21-50 head		Yes	Directly from a drug distributor (ex: AHI)		Yes	Veterinarian		No	No	If one animal is affected, I treat it and the other animals in the group	I only treat the animal that is affected	I do not use antibiotics for this	I only treat the animal that is affected	I do not use antibiotics for this	I only treat the animal that is affected	I do not use antibiotics for this	I do not use antibiotics for this	I do not use antibiotics for this	I only treat the animal that is affected	Fever	Yes	Yes	Regular or routine visits (ex: pregnancy checks, herd health visits, vaccinations, etc.),For certificates of veterinary inspection (ex: health certificates),Emergency calls (ex: birthing difficulty, multiple sick animals, sudden illness, etc.),Consulted over the phone or by email		No			Yes	I have had to see my veterinarian more often,Other (specify)	Price of herd maintenance increased
R_3RflNPc7IpHKcl2	Contra costa	Suburban (periphery of metropolitan area and close to agricultural land or other open space)		Small-scale diversified farmer (vegetables and livestock)		21-50 head							11-20 head		1-5 head	1-5 head		Yes	Directly from feed store/retail store		Yes	Owner of farm/backyard owner (non-veterinarian)		No	No	I only treat the animal that is affected	I only treat the animal that is affected	I only treat the animal that is affected	I only treat the animal that is affected	I only treat the animal that is affected	I only treat the animal that is affected	I only treat the animal that is affected	I only treat the animal that is affected	I only treat the animal that is affected			No	Yes	Regular or routine visits (ex: pregnancy checks, herd health visits, vaccinations, etc.)
R_3sigbM98MFpmuia	El Dorado	Rural		Pets,Backyard producer for sale of animal products (e.g., eggs, fiber, meat, etc.),Small-scale farmer (livestock only),Hobby/Rescue		11-20 head				1-5 head	1-5 head				1-5 head			No			Yes	Veterinarian		No	No	Does not apply	Does not apply	I only treat the animal that is affected	I do not use antibiotics for this	Does not apply	Does not apply	Does not apply	Does not apply	Does not apply	I only treat the animal that is affected			Yes	Regular or routine visits (ex: pregnancy checks, herd health visits, vaccinations, etc.),Other (specify)	Castrations	No			Yes	Other (specify)	More expensive if I need antibiotics
R_4Jayk73GWHcht2p		Urban (city > 250,000 inhabitants)		4-H or FFA member												1-5 head	Rabbits	No			No			No	No	Does not apply	Does not apply	Does not apply	Does not apply	Does not apply	Does not apply	Does not apply	Does not apply	Does not apply	Does not apply		No	No			No			No
R_55qckE83Rcf629H	San Benito	Suburban (periphery of metropolitan area and close to agricultural land or other open space)		4-H or FFA member,Pets,Backyard producer for personal use		11-20 head		6-10 head		1-5 head								No			No			No	No	I only treat the animal that is affected	I only treat the animal that is affected	I only treat the animal that is affected	I only treat the animal that is affected	Does not apply	Does not apply	I only treat the animal that is affected	I only treat the animal that is affected	If one animal is affected, I treat it and the other animals in the group	Does not apply	None	No	No			Yes			No
R_5gr8tQyAY9KKe3v	Merced	Rural		Backyard producer for personal use		6-10 head				1-5 head								No			No			No	No	I do not use antibiotics for this	I only treat the animal that is affected	I do not use antibiotics for this	I only treat the animal that is affected	I do not use antibiotics for this	I only treat the animal that is affected	Does not apply	I do not use antibiotics for this	I do not use antibiotics for this			No	No
R_6ljGwj4VdWIVEdz	Placer	Rural		4-H or FFA member,Backyard producer for personal use,Hobby/Rescue		21-50 head										6-10 head	Alpacas	Yes	Directly from feed store/retail store		Yes	Owner of farm/backyard owner (non-veterinarian)		No	No	I only treat the animal that is affected	Does not apply	I only treat the animal that is affected	I only treat the animal that is affected	I only treat the animal that is affected	I only treat the animal that is affected	I only treat the animal that is affected	I only treat the animal that is affected	I only treat the animal that is affected	Does not apply			Yes	Regular or routine visits (ex: pregnancy checks, herd health visits, vaccinations, etc.),Consulted over the phone or by email		No
R_6MC76SUHQCStML7	Merced	Rural		Backyard producer for personal use		1-5 head	1-5 head											No			No			No	No	I only treat the animal that is affected	I only treat the animal that is affected	I only treat the animal that is affected	I only treat the animal that is affected	Does not apply	Does not apply	Does not apply	I only treat the animal that is affected	I only treat the animal that is affected	Does not apply			No			No
R_77zvQCUdyBrsdkB	Sonoma	Town (city < 250,00 inhabitants and surrounded by a metropolitan area)		Other (specify)	I manage the Sonoma-Marin Fairgrounds in Petaluma, so house + shelter animals for fair, shows, or evacuation.													No			No			No	No	Does not apply	Does not apply	Does not apply	Does not apply	Does not apply	Does not apply	Does not apply	Does not apply	Does not apply	Does not apply		No	Yes	Emergency calls (ex: birthing difficulty, multiple sick animals, sudden illness, etc.),Consulted over the phone or by email		No			No
R_7VwKvMj8zNHOJot	Alameda	Town (city < 250,00 inhabitants and surrounded by a metropolitan area)		Pets,Backyard producer for personal use,Hobby/Rescue,Other (specify)		11-20 head												No			No			No	No	If one animal is affected, I treat it and the other animals in the group	If one animal is affected, I treat it and the other animals in the group	I only treat the animal that is affected	If one animal is affected, I treat it and the other animals in the group	I only treat the animal that is affected	I only treat the animal that is affected	I only treat if multiple animals are affected	I only treat the animal that is affected	If one animal is affected, I treat it and the other animals in the group	Does not apply		Yes	Yes	Other (specify)	Injured chicken	No			No
R_9MIz4FLKXtCAFGN		Suburban (periphery of metropolitan area and close to agricultural land or other open space)		4-H or FFA member,Backyard producer for personal use		11-20 head		1-5 head			1-5 head							No			No			No	Yes	I only treat the animal that is affected	I only treat the animal that is affected	I do not use antibiotics for this	Does not apply	Does not apply	Does not apply	Does not apply	I do not use antibiotics for this	I do not use antibiotics for this			No	No			Yes	I now only use antibiotics in feed that do not require a VFD,Other (specify)	More expensive to treat animals.	Yes	I have had to see my veterinarian more often
R_a9vjNKhFcDtykzT	Humbolt	Rural		Backyard producer for personal use,Backyard producer for sale of live animals,Small-scale farmer (livestock only),Breeder						51-100 head			21-50 head		11-20 head	>100 head	Pigeons	Yes	Directly from my veterinarian,Directly from a drug distributor (ex: AHI)		Yes	Owner of farm/backyard owner (non-veterinarian),Family member (non-veterinarian),Veterinarian		No	Yes	I only treat the animal that is affected	I only treat the animal that is affected	I do not use antibiotics for this	I only treat the animal that is affected	I do not use antibiotics for this	I only treat the animal that is affected	I do not use antibiotics for this	I do not use antibiotics for this	Does not apply	I only treat the animal that is affected	wound/infection	Yes	Yes	Emergency calls (ex: birthing difficulty, multiple sick animals, sudden illness, etc.)		No			Yes	I have had to see my veterinarian more often,I have needed to treat more individual animals,I treat fewer animals with antibiotics
R_AEVGR9s3fS5DWwx	Sonoma	Rural		Backyard producer for personal use,Backyard producer for sale of live animals,Backyard producer for sale of animal products (e.g., eggs, fiber, meat, etc.)		11-20 head		1-5 head		1-5 head						1-5 head	Dog	No			No			No	No	Does not apply	Does not apply	Does not apply	Does not apply	Does not apply	Does not apply	Does not apply	Does not apply	Does not apply	Does not apply		Yes	Yes	Regular or routine visits (ex: pregnancy checks, herd health visits, vaccinations, etc.),Consulted over the phone or by email		No			No
R_af9jToBpBMVnA0V	Yolo	Suburban (periphery of metropolitan area and close to agricultural land or other open space)		Pets,Hobby/Rescue						1-5 head	1-5 head				1-5 head			No			No			No	No	I only treat the animal that is affected	I only treat the animal that is affected	I only treat the animal that is affected	I only treat the animal that is affected	I only treat the animal that is affected	Does not apply	Does not apply	I only treat the animal that is affected	Does not apply	Does not apply		No	No			No			No
R_b7t0wCrGcZkDm6J	Sonoma	Rural		Backyard producer for personal use,Backyard producer for sale of live animals,Small-scale farmer (livestock only),Breeder						51-100 head			6-10 head					Yes	Directly from my veterinarian		Yes	Owner of farm/backyard owner (non-veterinarian),Veterinarian		No	No	I only treat the animal that is affected	If one animal is affected, I treat it and the other animals in the group	I only treat the animal that is affected	I only treat the animal that is affected	I only treat the animal that is affected	I only treat the animal that is affected	I only treat the animal that is affected	I only treat the animal that is affected	If one animal is affected, I treat it and the other animals in the group			Yes	Yes	Regular or routine visits (ex: pregnancy checks, herd health visits, vaccinations, etc.),For certificates of veterinary inspection (ex: health certificates),Emergency calls (ex: birthing difficulty, multiple sick animals, sudden illness, etc.),Consulted over the phone or by email		No			No
R_bBd6BnH5XKnvH7b	Tulare	Rural		Pets,Backyard producer for personal use		21-50 head									1-5 head			No			No			No	No	I do not use antibiotics for this	I do not use antibiotics for this	I do not use antibiotics for this	I do not use antibiotics for this	I do not use antibiotics for this	I do not use antibiotics for this	I do not use antibiotics for this	I do not use antibiotics for this	I do not use antibiotics for this	I do not use antibiotics for this		Yes	Yes	Regular or routine visits (ex: pregnancy checks, herd health visits, vaccinations, etc.)		No			No
R_bCScB2qt6ST3Gh3	orange	Town (city < 250,00 inhabitants and surrounded by a metropolitan area)		4-H or FFA member		1-5 head				1-5 head								Yes	Directly from my veterinarian		Yes	Veterinarian		No	No	Does not apply	Does not apply	Does not apply	I only treat the animal that is affected	Does not apply	Does not apply	Does not apply	Does not apply	Does not apply	Does not apply		Yes	Yes	Regular or routine visits (ex: pregnancy checks, herd health visits, vaccinations, etc.),For certificates of veterinary inspection (ex: health certificates),Emergency calls (ex: birthing difficulty, multiple sick animals, sudden illness, etc.),Consulted over the phone or by email		Yes			Yes
R_BPsJaZs0OLCXiAV	Shasta	Suburban (periphery of metropolitan area and close to agricultural land or other open space)		4-H or FFA member,Pets,Backyard producer for personal use,Backyard producer for sale of animal products (e.g., eggs, fiber, meat, etc.),Hobby/Rescue		1-5 head	1-5 head			1-5 head				1-5 head				No			No			No	No	I only treat the animal that is affected	If one animal is affected, I treat it and the other animals in the group	I do not use antibiotics for this	I only treat the animal that is affected	I only treat the animal that is affected	I only treat the animal that is affected	I do not use antibiotics for this	I only treat the animal that is affected	If one animal is affected, I treat it and the other animals in the group			Yes	Yes	Emergency calls (ex: birthing difficulty, multiple sick animals, sudden illness, etc.),Consulted over the phone or by email		No
R_BWlyZv0v9oc0hvr	Ventura	Suburban (periphery of metropolitan area and close to agricultural land or other open space)		4-H or FFA member,Backyard producer for personal use,Hobby/Rescue		21-50 head												No			No			No	No	I only treat the animal that is affected	Does not apply	I only treat the animal that is affected	I only treat the animal that is affected	Does not apply	Does not apply	Does not apply	I only treat the animal that is affected	I only treat the animal that is affected	I only treat the animal that is affected	mites	No	No			No			Yes	I no longer use any antibiotics,Other (specify)	I can't acquire any antibiotics
R_bynxQAk7ntVcJbP	Yuba	Rural		Pets,Backyard producer for personal use,Hobby/Rescue		11-20 head		1-5 head		11-20 head					1-5 head			Yes	Directly from my veterinarian		Yes	Veterinarian		No	No	I only treat the animal that is affected	I only treat the animal that is affected	I only treat the animal that is affected	I only treat the animal that is affected	I only treat the animal that is affected	I only treat the animal that is affected	I only treat the animal that is affected	I only treat the animal that is affected	I do not use antibiotics for this	I only treat the animal that is affected	Injury	Yes	Yes	Emergency calls (ex: birthing difficulty, multiple sick animals, sudden illness, etc.),Consulted over the phone or by email		No			Yes	I have had to see my veterinarian more often
R_cNHq6Q093f8ZCo1	Sacramento	Suburban (periphery of metropolitan area and close to agricultural land or other open space)		Backyard producer for personal use		6-10 head	6-10 head			6-10 head	6-10 head							Yes	Other (specify)	ebay because CA doesn't let us buy pet meds without expensive vet bills	Yes	Owner of farm/backyard owner (non-veterinarian)		No	No	I only treat the animal that is affected	I do not use antibiotics for this	I do not use antibiotics for this	I only treat the animal that is affected	I do not use antibiotics for this	Does not apply	I do not use antibiotics for this	I do not use antibiotics for this	I do not use antibiotics for this	Does not apply		No	Yes	Consulted over the phone or by email		No			Yes	Other (specify)	My animals get sicker than they should because it takes me longer to diagnose and get meds I should have on hand because I get them from ebay. I can barely afford their meds. I barely afford my health care. So I can't afford the extra burden of asking a vet every time. My mini herd is part of my healthcare because food is medicine. I know what they eat so I know what I am eating.
R_cT6ycNcROxyKxu9	Orange	Urban (city > 250,000 inhabitants)		4-H or FFA member,Pets,Backyard producer for personal use,Small-scale diversified farmer (vegetables and livestock),Breeder		11-20 head				11-20 head					1-5 head	1-5 head		Yes	Directly from my veterinarian,Mailed/delivered from a drug distributor (ex: AHI) with the order placed by a veterinarian,Online/internet		Yes	Owner of farm/backyard owner (non-veterinarian),Veterinarian,Service manager who oversees more than one operation (non-veterinarian)		No	Yes	I only treat the animal that is affected	I only treat the animal that is affected	I only treat the animal that is affected	I only treat the animal that is affected	I only treat the animal that is affected	I only treat the animal that is affected	I only treat the animal that is affected	I only treat the animal that is affected	I only treat the animal that is affected	Does not apply		Yes	Yes	Regular or routine visits (ex: pregnancy checks, herd health visits, vaccinations, etc.),For certificates of veterinary inspection (ex: health certificates),Emergency calls (ex: birthing difficulty, multiple sick animals, sudden illness, etc.),Consulted over the phone or by email		No			Yes
R_d6Dg6m3OXyYKjGp	Solano	Rural		Small-scale farmer (livestock only)							21-50 head				1-5 head			No			No			No	No			I only treat the animal that is affected									Yes	No			No			Yes	I have had to see my veterinarian more often,I have needed to treat more individual animals,I treat fewer animals with antibiotics
R_egF9r0offavzhOF	sonoma	Suburban (periphery of metropolitan area and close to agricultural land or other open space)		Backyard producer for personal use		1-5 head	1-5 head											No			No			No	No	Does not apply	Does not apply	Does not apply	Does not apply	Does not apply	Does not apply	Does not apply	Does not apply	Does not apply	Does not apply		No	No			No			No
R_eKA4J3A8VxuxncB	Sonoma	Rural		Pets,Backyard producer for personal use		1-5 head												No			No			No	No	I only treat the animal that is affected	I only treat the animal that is affected	I only treat the animal that is affected	I only treat the animal that is affected	I only treat the animal that is affected	I only treat the animal that is affected	I do not use antibiotics for this	I do not use antibiotics for this	I do not use antibiotics for this	Does not apply		No	No			No			No
R_pE3U2exxM6EkR3P	Solano	Rural		Pets,Small-scale farmer (livestock only)						21-50 head					11-20 head			Yes	Directly from my veterinarian		Yes	Veterinarian		No	Yes	I only treat the animal that is affected	If one animal is affected, I treat it and the other animals in the group	I only treat the animal that is affected	I only treat the animal that is affected	Does not apply	I only treat the animal that is affected	Does not apply	Does not apply	Does not apply			Yes	Yes	Regular or routine visits (ex: pregnancy checks, herd health visits, vaccinations, etc.),Emergency calls (ex: birthing difficulty, multiple sick animals, sudden illness, etc.),Consulted over the phone or by email		No			No
R_pKLTmfb64zzo94R	Tuolumne	Rural		Pets		1-5 head									1-5 head			No			Yes	Veterinarian		No	No			I only treat the animal that is affected	I only treat the animal that is affected									Yes	Regular or routine visits (ex: pregnancy checks, herd health visits, vaccinations, etc.),Emergency calls (ex: birthing difficulty, multiple sick animals, sudden illness, etc.)		No			No
R_PS3ZPJfR7c2j4Fr	Riverside	Suburban (periphery of metropolitan area and close to agricultural land or other open space)		4-H or FFA member,Pets		6-10 head				6-10 head	1-5 head	1-5 head			1-5 head			No			No			No	No
R_pxUZxQ4dl2aEBNf		Rural		Small-scale diversified farmer (vegetables and livestock),Breeder		6-10 head										>100 head	Rabbits	No			Yes	Owner of farm/backyard owner (non-veterinarian)		No	No	I only treat the animal that is affected	Does not apply	Does not apply	I only treat the animal that is affected	Does not apply	Does not apply	Does not apply	Does not apply	Does not apply	Does not apply		No	No			No			No
R_PYEA1zu7XkSX6Nz	San Mateo	Town (city < 250,00 inhabitants and surrounded by a metropolitan area)		4-H or FFA member,Pets,Backyard producer for sale of animal products (e.g., eggs, fiber, meat, etc.),Breeder		6-10 head		11-20 head		1-5 head		1-5 head						No			No			No	No	I only treat the animal that is affected	I do not use antibiotics for this	I do not use antibiotics for this	I only treat the animal that is affected	I only treat the animal that is affected	I only treat the animal that is affected	I do not use antibiotics for this	I do not use antibiotics for this	I do not use antibiotics for this	Does not apply		Yes	Yes	Regular or routine visits (ex: pregnancy checks, herd health visits, vaccinations, etc.),Consulted over the phone or by email					Yes	I have had to see my veterinarian more often
R_qCJ9hfpAPz3AHKx		Rural		Pets,Backyard producer for personal use		6-10 head										1-5 head	Rabbits	Yes	Directly from feed store/retail store		Yes	Owner of farm/backyard owner (non-veterinarian)		Yes	No	I treat multiple animals before the condition arises	I treat multiple animals before the condition arises	I only treat the animal that is affected	I only treat the animal that is affected	I only treat the animal that is affected	I only treat the animal that is affected	I do not use antibiotics for this	I do not use antibiotics for this	I do not use antibiotics for this	Does not apply		No	No
R_r1pbPc9RMKWJWet	Napa	Rural	Off-grid	Backyard producer for personal use		11-20 head					1-5 head							Yes	Directly from my veterinarian		No	Veterinarian		No	No	I only treat the animal that is affected	I only treat the animal that is affected	Does not apply	Does not apply	I do not use antibiotics for this	Does not apply	I do not use antibiotics for this	I do not use antibiotics for this	I do not use antibiotics for this			Yes	Yes	Regular or routine visits (ex: pregnancy checks, herd health visits, vaccinations, etc.),Emergency calls (ex: birthing difficulty, multiple sick animals, sudden illness, etc.),Consulted over the phone or by email		Yes	I have had to see my veterinarian more often,I have started keeping more complete records for my antibiotic use		Yes	I have had to see my veterinarian more often,I have started keeping more complete records for my antibiotic use
R_RJrx5tpiZWX8cbn	Sonoma	Rural		Pets,Backyard producer for personal use,Backyard producer for sale of animal products (e.g., eggs, fiber, meat, etc.),Small-scale diversified farmer (vegetables and livestock)		51-100 head	1-5 head			1-5 head					1-5 head			Yes	Directly from my veterinarian		Yes	Veterinarian		No	No	I only treat the animal that is affected	I do not use antibiotics for this	I only treat the animal that is affected	I only treat the animal that is affected	I do not use antibiotics for this	Does not apply	I do not use antibiotics for this	I only treat the animal that is affected	I do not use antibiotics for this	I only treat the animal that is affected	Abscess	No	Yes	Regular or routine visits (ex: pregnancy checks, herd health visits, vaccinations, etc.),Emergency calls (ex: birthing difficulty, multiple sick animals, sudden illness, etc.),Consulted over the phone or by email		No			No
R_RkoIqOV1H0mFHi1	Imperial county	Rural		4-H or FFA member,Pets,Backyard producer for personal use,Backyard producer for sale of animal products (e.g., eggs, fiber, meat, etc.),Hobby/Rescue		21-50 head	1-5 head	1-5 head		21-50 head	1-5 head	1-5 head			1-5 head			No			No			No	No
R_rqFsf1R1Ihnm7Sh	Placer	Rural		Backyard producer for personal use		21-50 head				1-5 head								No			No			No	No	Does not apply	Does not apply	Does not apply	Does not apply	Does not apply	Does not apply	Does not apply	Does not apply	Does not apply	Does not apply	I do not use commercial antibiotics. I use cayenne powder, my own fermented apple cider, food grade DE, organic produce, 1 acre organic pasture, and we are soil biological 4 year trained certified from Dr. Elaine Ingham	No	No				Other (specify)	None of the above is applicable to our 5 acre farm. We treat our animals and produce biologically organic. We have only list 2 hens and no goats in 15 years.	No
R_RypKWNSHuoMPJ5f	Nevada County	Rural		4-H or FFA member,Pets,Backyard producer for personal use,Backyard producer for sale of live animals,Backyard producer for sale of animal products (e.g., eggs, fiber, meat, etc.),Small-scale diversified farmer (vegetables and livestock),Breeder		11-20 head				11-20 head						>100 head		Yes	Directly from my veterinarian,Directly from feed store/retail store		Yes	Owner of farm/backyard owner (non-veterinarian),Veterinarian		No	No	I only treat the animal that is affected	I only treat the animal that is affected	I only treat the animal that is affected	I only treat the animal that is affected	I only treat the animal that is affected	I only treat the animal that is affected	I only treat the animal that is affected	I only treat the animal that is affected	I only treat the animal that is affected	Does not apply		Yes	Yes	Regular or routine visits (ex: pregnancy checks, herd health visits, vaccinations, etc.),For certificates of veterinary inspection (ex: health certificates),Emergency calls (ex: birthing difficulty, multiple sick animals, sudden illness, etc.),Consulted over the phone or by email		No			No
R_s89b5mgUvsSqmC5	Sacramento	Suburban (periphery of metropolitan area and close to agricultural land or other open space)		Backyard producer for personal use		6-10 head									1-5 head			No			No			No	Yes	I only treat the animal that is affected	I do not use antibiotics for this	I do not use antibiotics for this	I only treat the animal that is affected	I only treat the animal that is affected	I only treat the animal that is affected	Does not apply	I do not use antibiotics for this	I do not use antibiotics for this	I only treat the animal that is affected		Yes	Yes	Regular or routine visits (ex: pregnancy checks, herd health visits, vaccinations, etc.),Emergency calls (ex: birthing difficulty, multiple sick animals, sudden illness, etc.),Consulted over the phone or by email		No			No
R_sbW1EgD9QzXpmJr	Mendoano	Rural		4-H or FFA member,Backyard producer for personal use,Breeder						21-50 head					1-5 head			No			Yes	Owner of farm/backyard owner (non-veterinarian),Veterinarian		No	No	I only treat the animal that is affected	I do not use antibiotics for this	I do not use antibiotics for this	I only treat the animal that is affected	I only treat the animal that is affected	Does not apply	I do not use antibiotics for this	I do not use antibiotics for this	I do not use antibiotics for this			Yes	Yes	Emergency calls (ex: birthing difficulty, multiple sick animals, sudden illness, etc.),Consulted over the phone or by email,Other (specify)		No			Yes	Other (specify)	It has made it harder and more expensive to treat the rare sick animal that needs antibiotics.
R_SOF1hsvXiMVFwaJ		Urban (city > 250,000 inhabitants)		Small-scale diversified farmer (vegetables and livestock)		1-5 head												No			No			No	No	I only treat if multiple animals are affected	Does not apply	Does not apply	Does not apply	Does not apply	Does not apply	Does not apply	Does not apply	Does not apply	Does not apply		No	No			No			Yes
R_svVCFLyMvh8eD0l		Suburban (periphery of metropolitan area and close to agricultural land or other open space)		Backyard producer for personal use,Small-scale farmer (livestock only),Hobby/Rescue,Other (specify)	4-H Leader in the past	6-10 head							1-5 head					Yes	Directly from feed store/retail store		Yes	Family member (non-veterinarian)		Yes	No	Does not apply	I only treat the animal that is affected	Does not apply	I only treat the animal that is affected	Does not apply	Does not apply	Does not apply	Does not apply	Does not apply	Does not apply		No	No			No			No
R_SZuB2YAeyLQbs1H	Sonoma	Urban (city > 250,000 inhabitants)		Small-scale diversified farmer (vegetables and livestock)		11-20 head		11-20 head		1-5 head	1-5 head							No			No			No	No	I do not use antibiotics for this	I do not use antibiotics for this	I do not use antibiotics for this	I only treat the animal that is affected	Does not apply	Does not apply	I do not use antibiotics for this	I do not use antibiotics for this	I do not use antibiotics for this	Does not apply		No	No			No
R_tDiW7eaLbq4W4wx	Placer	Rural		Backyard producer for personal use			11-20 head			6-10 head	1-5 head					6-10 head	Guinea Fowl	Yes	Directly from feed store/retail store		Yes	Veterinarian		Yes	No	I only treat the animal that is affected	I only treat the animal that is affected	I do not use antibiotics for this	Does not apply	I do not use antibiotics for this	I only treat the animal that is affected	I do not use antibiotics for this	I only treat the animal that is affected	I do not use antibiotics for this			Yes	Yes	Regular or routine visits (ex: pregnancy checks, herd health visits, vaccinations, etc.),Emergency calls (ex: birthing difficulty, multiple sick animals, sudden illness, etc.),Consulted over the phone or by email		Yes	I now only use antibiotics in water that do not require a prescription,Other (specify)	I have had poultry die because of inability to get antibiotics & lock of poulty vets/too expensive	Yes	I treat fewer animals with antibiotics,Other (specify)	I have had poultry die because of inability to get antibiotics & lock of poulty vets/too expensive.
R_TopfRFCGhKy2rTj	san diego	Suburban (periphery of metropolitan area and close to agricultural land or other open space)		Backyard producer for personal use		1-5 head									1-5 head			No			No			No	No	Does not apply	Does not apply	Does not apply	Does not apply	Does not apply	Does not apply	Does not apply	Does not apply	If one animal is affected, I treat it and the other animals in the group	Does not apply		No	No			Yes	I no longer use any antibiotics in water		Yes	I no longer use any antibiotics
R_UEl1k2s0JX9dJDP	Colusa	Rural		Small-scale diversified farmer (vegetables and livestock)		51-100 head			6-10 head	11-20 head								No			Yes	Veterinarian		No	No	I only treat the animal that is affected	I do not use antibiotics for this	I do not use antibiotics for this	I only treat the animal that is affected	I only treat the animal that is affected	I only treat the animal that is affected	I only treat the animal that is affected	I only treat the animal that is affected	I do not use antibiotics for this			No	Yes	Regular or routine visits (ex: pregnancy checks, herd health visits, vaccinations, etc.),Emergency calls (ex: birthing difficulty, multiple sick animals, sudden illness, etc.),Consulted over the phone or by email		No			No
R_ufEj9yNt3delHEJ		Rural		Pets,Backyard producer for personal use		6-10 head												No			No			No	Yes	I do not use antibiotics for this	I do not use antibiotics for this	I do not use antibiotics for this	I do not use antibiotics for this	I do not use antibiotics for this	I do not use antibiotics for this	I do not use antibiotics for this	I do not use antibiotics for this	I do not use antibiotics for this	I treat multiple animals before the condition arises	Coccidiosis	No	Yes	Consulted over the phone or by email		No
R_usMjaodOJj4yaBP	Sonoma	Rural		4-H or FFA member		1-5 head	1-5 head			11-20 head	11-20 head	1-5 head			1-5 head			Yes	Directly from my veterinarian,Directly from feed store/retail store		Yes	Owner of farm/backyard owner (non-veterinarian),Veterinarian		Yes	Yes	I only treat the animal that is affected	I only treat if multiple animals are affected	I only treat the animal that is affected	I only treat the animal that is affected	I only treat the animal that is affected	Does not apply	Does not apply	I only treat the animal that is affected	I only treat the animal that is affected	Does not apply		Yes	Yes	For certificates of veterinary inspection (ex: health certificates),Emergency calls (ex: birthing difficulty, multiple sick animals, sudden illness, etc.),Consulted over the phone or by email		Yes	I have had to see my veterinarian more often		Yes	I have had to see my veterinarian more often
R_V4OAN5gyZ3EG9d7	merced county	Urban (city > 250,000 inhabitants)		Hobby/Rescue		11-20 head				6-10 head	6-10 head	1-5 head						No			No			No	No
R_viRtqzJRWS9PqEh	Alameda	Rural		4-H or FFA member,Breeder		1-5 head		1-5 head			51-100 head				1-5 head			Yes	Directly from my veterinarian,Mailed/delivered from a drug distributor (ex: AHI) with the order placed by a veterinarian,Directly from feed store/retail store,Directly from a drug distributor (ex: AHI),Online/internet		Yes	Owner of farm/backyard owner (non-veterinarian),Family member (non-veterinarian)		No	No	I only treat the animal that is affected	If one animal is affected, I treat it and the other animals in the group	I do not use antibiotics for this	I only treat the animal that is affected	I do not use antibiotics for this	I do not use antibiotics for this	I do not use antibiotics for this	I do not use antibiotics for this	I do not use antibiotics for this	Does not apply			Yes	For certificates of veterinary inspection (ex: health certificates),Emergency calls (ex: birthing difficulty, multiple sick animals, sudden illness, etc.)		No			No
R_VJ9ch4J0h3FC5W1	Madera	Rural		Other (specify)	4-H Leader in the past											1-5 head	Dog	No			No			No	No	If one animal is affected, I treat it and the other animals in the group	I only treat the animal that is affected	I only treat the animal that is affected	I only treat the animal that is affected	I only treat the animal that is affected	Does not apply	Does not apply	I only treat the animal that is affected	I only treat the animal that is affected	Does not apply		Yes	Yes	Regular or routine visits (ex: pregnancy checks, herd health visits, vaccinations, etc.)		Yes			No
R_vNR4rluT0gZdZiF	Sonoma County	Town (city < 250,00 inhabitants and surrounded by a metropolitan area)		Backyard producer for personal use		1-5 head												No			No			No	No	Does not apply	Does not apply	Does not apply	Does not apply	Does not apply	Does not apply	Does not apply	Does not apply	I only treat the animal that is affected	Does not apply		No	No			No			No
R_x0nRvonAJVT7XcR	Santa Clara County	Urban (city > 250,000 inhabitants)		Backyard producer for personal use		6-10 head												No			No			No	No	I only treat the animal that is affected		I do not use antibiotics for this	I only treat the animal that is affected	I do not use antibiotics for this	Does not apply	Does not apply	I do not use antibiotics for this	I do not use antibiotics for this			No	No			Yes			No
R_xAgUc3iwwZx5K9P		Rural		4-H or FFA member,Pets,Backyard producer for personal use,Backyard producer for sale of animal products (e.g., eggs, fiber, meat, etc.)							1-5 head	1-5 head	6-10 head					Yes	Directly from my veterinarian		Yes	Veterinarian		No	No	I only treat the animal that is affected	I do not use antibiotics for this	I do not use antibiotics for this	I only treat the animal that is affected	I do not use antibiotics for this	Does not apply	Does not apply	Does not apply	Does not apply	Does not apply			Yes	Regular or routine visits (ex: pregnancy checks, herd health visits, vaccinations, etc.),Emergency calls (ex: birthing difficulty, multiple sick animals, sudden illness, etc.),Consulted over the phone or by email		No			No
R_XHx346zgrUtELhT	El Dorado	Rural		4-H or FFA member,Backyard producer for sale of live animals,Small-scale farmer (livestock only),Breeder,Hobby/Rescue		51-100 head				1-5 head								No			Yes	Owner of farm/backyard owner (non-veterinarian)		No	No	Does not apply	Does not apply	Does not apply	I only treat the animal that is affected	Does not apply	Does not apply	Does not apply	Does not apply	Does not apply			Yes	Yes	Emergency calls (ex: birthing difficulty, multiple sick animals, sudden illness, etc.)		Yes	I no longer use any antibiotics in water		Yes	I have had to see my veterinarian more often
R_yIRwNj3RFnncoJH	Nevada	Rural		4-H or FFA member,Pets,Backyard producer for personal use,Small-scale diversified farmer (vegetables and livestock)						1-5 head								No			No			No	No	I only treat the animal that is affected	I only treat the animal that is affected	I only treat the animal that is affected	I only treat the animal that is affected	I only treat the animal that is affected	I only treat the animal that is affected		I do not use antibiotics for this	I do not use antibiotics for this			Yes	Yes	Regular or routine visits (ex: pregnancy checks, herd health visits, vaccinations, etc.)		No			No
R_yvAEMJuCwXtYt1v	Contra Costa County	Suburban (periphery of metropolitan area and close to agricultural land or other open space)		4-H or FFA member,Pets,Backyard producer for sale of live animals,Breeder												21-50 head	Rabbits	Yes	Other (specify)	Reno, NV	Yes	Owner of farm/backyard owner (non-veterinarian)		No	No	I only treat the animal that is affected	I do not use antibiotics for this	I only treat the animal that is affected	I do not use antibiotics for this	I do not use antibiotics for this	I only treat the animal that is affected	I do not use antibiotics for this	I do not use antibiotics for this	I do not use antibiotics for this	Does not apply		No	Yes	Emergency calls (ex: birthing difficulty, multiple sick animals, sudden illness, etc.)			I now only use antibiotics in feed that do not require a VFD		No
R_ZfnecFcd7xvqGHf	Santa Barbara	Rural		Backyard producer for sale of animal products (e.g., eggs, fiber, meat, etc.),Other (specify)		1-5 head							11-20 head		1-5 head			Yes	Directly from my veterinarian		Yes	Owner of farm/backyard owner (non-veterinarian)		No	No	I only treat the animal that is affected	I only treat the animal that is affected	I only treat the animal that is affected	I only treat the animal that is affected	I only treat the animal that is affected	I only treat the animal that is affected	Does not apply	I only treat the animal that is affected	I only treat the animal that is affected			Yes	Yes	Regular or routine visits (ex: pregnancy checks, herd health visits, vaccinations, etc.),Emergency calls (ex: birthing difficulty, multiple sick animals, sudden illness, etc.)		No			Yes	I have had to see my veterinarian more often
R_ZjyGpjzjZ4kRr8J	Sacramento	Rural		Backyard producer for personal use		11-20 head	11-20 head	1-5 head			11-20 head		1-5 head		1-5 head	11-20 head	Rabbits	No			No			No	No	I only treat the animal that is affected	Does not apply	Does not apply	Does not apply	Does not apply	Does not apply	I do not use antibiotics for this	Does not apply	Does not apply			Yes	Yes	Emergency calls (ex: birthing difficulty, multiple sick animals, sudden illness, etc.),Consulted over the phone or by email		No			No
